# Supplementary material for: Achieving a “Grand Convergence” in Global Health: Modeling the Technical Inputs, Costs, and Impacts from 2016 to 2030
Source: PLoS One. 2015 Oct 9;10(10):e0140092. doi: 10.1371/journal.pone.0140092 (PMC4599920; doi:10.1371/journal.pone.0140092)
Supplement: S1 Data — (XLSX) [file pone.0140092.s003.xlsx]

## Sheet: Instructions
Achieving a ‘Grand Convergence’ in Global Health: Modeling the Technical Inputs, Costs, and Impacts from 2016 to 2030
This spreadsheet contains the summary output from the analyses conducted to model the cost and impact of a Grand Convergence in health through 2030.
In our analysis, a separate excel file was created for each country to capture the modeled outputs of the OneHealth Tool and allow for additional adjustments and analyses. The main results were summarized in a single summary work sheet for each country that included the impact (births, deaths and infections over time) under different scenarios, along with incremental costs of achieving that impac…
This excel file contains the summary worksheets for 37 countries: 34 for low income countries (at the time of the analysis) and 3 LMICs (Nigeria, India, Indonesia). These files are the building blocks that are subsequently integrated to provide LIC and LMIC impact and cost estimates (as will be described below).
A few words of caution about the country files:
Country work sheets reflect the Constant Coverage Scenario and the Enhanced Investment Scenario. They do not include the cost of R&D to create new tools, nor the costs to scale up the those new tools. The Enhanced Investment Scenario with R&D is calculated at the segment (LIC or LMIC) level.
The work sheets were originally created to estimate the cost and impact of convergence scenarios through 2035. The work sheets therefore contain columns that refer to 2035 and to accumulated events between 2016 and 2025, and 2026 and 2035. Please ignore these columns as they are not used in our analysis and since the contents of these cells may not have been updated and are likely out of date.
One should not use the country work sheets to estimate absolute cost levels for programs aimed at particular diseases. The methods used do not necessarily capture all current costs in the health system, but are primarily aimed at estimating incremental costs from a baseline, and in comparing scenarios.
The country work sheets were aggregated into two new worksheets: "Rollup" for LICs, and "3 LMIC Rollup" for the 3 LMIC countries modeled. To extend the projection from the 3 LMICs (which represent >70% of the population of all LMICs) to the full grouping of countries in that income classification, a new work sheet was created: "LMIC Extrap"
From these new worksheets, separate analyses on cost and impact were conducted and consolidated on a set of output sheets. Each output sheet contains two tables, one with the raw data and one with rounded totals (which are used as the tables in our article submission.
"LIC Impact" and "LMIC Impact" worksheets contain the impact of the different scenarios (Constant Coverage, Enhanced Invesment, and Enhanced Investment with R&D) in 2030 on births, TFR, infections, deaths and deaths averted.
"LIC Investment and "LMIC Cost" worksheets contain the incremental costs of the Enhanced Investment Scenario with R&D in 2015, 2020, 2025, and 2030.
"Combined Impact" and "Combined Cost" worksheets add together the LIC and LMIC output tables. They also add in the incmrental cost of additional global R&D, a global public good which was not included at the country grouping (LIC or LMIC) level.
The "Deaths Averted" Worksheet compares the number of deaths under the Constant Coverage and Enahanced Investment Scenario with R&D graphically, and are the basis for Charts 3 and 4 in our submission
For more information, contact Colin Boyle at colin.boyle@ucsf.edu

## Sheet: Afghanistan
Afghanistan	Adjusted figures	1																						Incremental						Constant Coverage Scenario								Accelerated Uptake Scenario
		Baseline			Constant coverage					Convergence			Events Averted						Baseline	Annual Level					10-year Totals			Annual Level					10-year Totals			Annual Level					10-year Totals
Condition	Events	2011	2015	2020	2025	2030	2035	2015	2020	2025	2030	2035	2016-25	2026-2035	In 2030		Cost	Category	2011	2015	2020	2025	2030	2035	2016-25	2026-2035		2015	2020	2025	2030	2035	2016-25	2026-2035		2015	2020	2025	2030	2035	2016-25	2026-2035
RMNCH	Births	1664251	1966062	2414166	2878741	3314193	3772216	1765878	1736530	1592736	1304458	1281528	7543191	20265727	2009735		RMNCH
	TFR	6.24	6.24	6.24	6.24	6.24	6.24	5.58	4.46	3.43	2.44	2.13						Family Planning	5.63802e+06	3.76371e+06	1.25711e+07	2.55914e+07	4.46458e+07	5.26562e+07	1.24406e+08	4.01859e+08		6.71348e+06	8.08e+06	9.35751e+06	1.08755e+07	2.02429e+07	9.78296e+07	1.60767e+08		1.04772e+07	2.06511e+07	3.4949e+07	5.55213e+07	7.2899e+07	2.22235e+08	5.62626e+08
	Maternal Deaths	8294	9798	12031	14346	16516	18798	7557	6192	3186	2382	2280	65315	142979	14134			Maternal and Newborn health	1.13835e+07	1.05529e+07	3.16653e+07	5.07775e+07	5.24929e+07	4.54322e+07	2.93959e+08	4.34737e+08		1.36056e+07	1.69049e+07	2.03255e+07	2.35317e+07	4.24577e+07	2.06282e+08	3.45246e+08		2.41585e+07	4.85703e+07	7.1103e+07	7.60246e+07	8.78899e+07	5.00241e+08	7.79984e+08
	Stillbirths	40662.9	48037	58985.4	70336.5	80976	92166.8	39054.4	34164.7	25845.9	20046	19486	272268	613800	60930			Immunization	2.57475e+07	2.07736e+07	3.3577e+07	2.61994e+07	5.86345e+06	-4.52879e+07	2.07606e+08	-2.32629e+08		3.33524e+07	4.46435e+07	5.63497e+07	6.7322e+07	1.24455e+08	5.48084e+08	9.906e+08		5.41261e+07	7.82206e+07	8.25491e+07	7.31855e+07	7.91674e+07	7.5569e+08	7.57971e+08
	Neonatal deaths (<1 Mo)	61063	72137	88579	105624	121602	138407	40831	27243	14964	10002	8638	641017	1130539	111600			Treatment of Childhood illness	2.21158e+07	1.11217e+07	2.74691e+07	3.13448e+07	1.63841e+07	-3.21085e+07	1.90021e+08	-8.269e+07		2.66504e+07	3.47672e+07	4.37247e+07	5.24455e+07	9.62989e+07	4.27403e+08	7.69933e+08		3.77722e+07	6.22362e+07	7.50696e+07	6.88296e+07	6.41904e+07	6.17424e+08	6.87243e+08
	Deaths (1-59 Mo)	168763	195501	240214	288655	335202	381632	141338	111133	89658	69663	61308	1354375	2697522	265539		HIV/AIDS, TB, and Malaria
	Under 5 Deaths	229826	267638	328793	394279	456804	520039	182169	138376	104622	79665	69946	1995392	3828061	377139			Malaria Commodities	379767	2.51075e+07	2.81893e+07	3.16542e+07	3.5692e+07	4.0443e+07	2.81593e+08	3.51104e+08		530632	641671	756933	886841	1.04435e+06	1.0553e+07	2.01678e+07		2.56381e+07	2.8831e+07	3.24112e+07	3.65789e+07	4.14874e+07	2.92146e+08	3.71272e+08
	Under 5 Mortality Rate	138.096	136.129	136.193	136.962	137.833	137.86	103.161	79.6853	65.687	61.0713	54.5802			76.7613			Other Malaria Costs	892902	7.21804e+06	8.91759e+06	1.05991e+07	1.23368e+07	1.51926e+07	8.60803e+07	1.14024e+08		1.13406e+06	1.39483e+06	1.66435e+06	1.95156e+06	2.28843e+06	1.86701e+07	3.30827e+07		8.35211e+06	1.03124e+07	1.22634e+07	1.42884e+07	1.7481e+07	1.0475e+08	1.47106e+08
	Maternal Mortality Rate	498.34	498.34	498.34	498.34	498.34	498.34	427.92	356.54	200.05	182.61	177.89			315.73			TB Treatment	3700000	3.79113e+07	2.79393e+07	2.952e+07	3.1244e+07	3.72449e+07	2.97717e+08	3.09789e+08		3700000	3700000	3700000	3700000	3700000	4.42179e+07	5.34777e+07		4.16113e+07	3.16393e+07	3.322e+07	3.4944e+07	4.09449e+07	3.41934e+08	3.63267e+08
TB	New Cases	61000	63917.1	67760.4	71834.8	76154.3	80733.4	58699.4	40651.3	38874	37174.4	39409.7	247356	384666	38979.8			ART and PMTCT for HIV	0	3556770	8801215	1.79548e+07	1.3378e+07	#REF!	61789925	1.3378e+08		407361	556051	704741	880926	1.05711e+06	5560510	8.80926e+06		3964131	6.73504e+06	9505956	14258934	19011912	67350435	142589340
	Deaths (5 and up)	13000	13621.7	14440.7	15309.1	16229.6	17205.5	11011.7	6329.28	4812.52	3416.29	2364.58	78192.4	129532	12813.3			Other HIV Costs	0	3.45512e+06	9.71472e+06	1.97399e+07	1.47273e+07	#REF!	6.41348e+07	1.47295e+08		378846	517127	655409	819261	983114	5.17127e+06	8.19261e+06		3.83397e+06	7.10205e+06	1.03701e+07	1.55466e+07	2.0723e+07	6.93061e+07	1.55487e+08
HIV/AIDS	New infections	1035	1433	2450	2698	2920	3169	716.5	481.667	340	311.667	301	15372.4	26130.3	2608.33		Health Systems Costs			8.4624e+08	6.7756e+08	7.70436e+08	8.24243e+08	9.19699e+08	7.50773e+09	8.55488e+09										8.4624e+08	6.7756e+08	7.70436e+08	8.24243e+08	9.19699e+08	7.50773e+09	8.55488e+09
	Deaths	395	584.213	947.557	1422.07	1827.42	2178.83	197.646	84.0609	53	38.241	27	8777.95	17604	1789.18
TB and HIV	Combined HIV and TB deaths	13203.2	14002.5	15168	16491.6	17798.5	19106.7	11048.9	6345.07	4813.3	3416.85	2365.92	86037	145556	14381.6		Total Program Costs		6.98575e+07	1.23461e+08	1.88845e+08	2.43381e+08	2.26765e+08	#REF!	1.60731e+09	1.57727e+09		8.64729e+07	1.11205e+08	1.37239e+08	1.62413e+08	2.92528e+08	1.36377e+09	2.39028e+09		2.09934e+08	2.94298e+08	3.61441e+08	3.89178e+08	4.43795e+08	2.97108e+09	3.96754e+09
Total Deaths		291986	339475	414977	495453	572094	650111	239829	185078	138467	105510	94077.9	2.41901e+06	4.7304e+06	466585			Population	39484109	45190508	51853803	62582499	66330255	66330255	523613266	628032214		45160172	53459551	63316127	74881278	88117773	546308359	764023179		45190508	51853803	57806988	62582499	66330255	523613266	628032214
		0	0	0	0	0	0	0	0	0	0	0						Cost per capita (and average)	1.76926	2.732	3.64187	3.88896	3.41872	#REF!	3.06964	2.51145		1.9148	2.08018	2.16752	2.16894	3.31974	2.49634	3.12854		4.64552	5.67553	6.25255	6.21863	6.69069	5.67418	6.31742
		0	0	0	0	0	0	0	0	0	0	0					Total Overall Costs (incl HSS)			9.697e+08	8.66404e+08	1.01382e+09	1.05101e+09	#REF!	9.11503e+09	1.01322e+10		8.64729e+07	1.11205e+08	1.37239e+08	1.62413e+08	2.92528e+08	1.36377e+09	2.39028e+09		1.05617e+09	9.71858e+08	1.13188e+09	1.21342e+09	1.36349e+09	1.04788e+10	1.25224e+10
			Convergence vs. constant coverage					Convergence vs. 2011 baseline										Cost per capita (and average)	0	21.4581	16.7086	16.1997	15.8451	#REF!	17.4079	16.1332		1.9148	2.08018	2.16752	2.16894	3.31974	2.49634	3.12854		23.3716	18.7423	19.5803	19.3891	20.5561	20.0125	19.9391
Ratios	Percent decline in deaths		2015	2020	2025	2030	2035	2015	2020	2025	2030	2035
	Maternal		0.22872	0.48533	0.777917	0.855776	0.878711	0.0888594	0.253436	0.615867	0.712804	0.725102					Ratios	Percent of program costs
	Stillbirths		0.186994	0.420794	0.632539	0.752445	0.788579	0.0395572	0.159805	0.364385	0.50702	0.520792						Family planning	0.0807075	0.0304851	0.0665684	0.10515	0.196882	#REF!	0.0774	0.254782		0.0776368	0.0726584	0.0681841	0.0669617	0.0691998	0.0717346	0.0672587		0.0499072	0.0701707	0.0966933	0.142663	0.164263	0.0747995	0.141807
	Neonatal		0.43398	0.692444	0.858328	0.917748	0.93759	0.33133	0.553854	0.792561	0.836202	0.880256						Maternal and Newborn	0.162953	0.0854755	0.167679	0.208633	0.231487	#REF!	0.182889	0.275627		0.15734	0.152016	0.148103	0.144888	0.145141	0.151258	0.144438		0.115077	0.165038	0.196721	0.195347	0.198042	0.16837	0.196591
	1-59 months		0.277047	0.537358	0.689394	0.792176	0.839353	0.162506	0.341485	0.468734	0.587214	0.636721						Immunization	0.368572	0.168261	0.177802	0.107648	0.025857	#REF!	0.129164	-0.147489		0.385698	0.401451	0.410596	0.414511	0.425448	0.401889	0.414429		0.257825	0.265787	0.228389	0.188052	0.178387	0.254349	0.191043
	Under 5		0.319346	0.579139	0.73465	0.825604	0.865499	0.207361	0.39791	0.544777	0.653368	0.695657						Childhood Illness	0.316584	0.0900831	0.145459	0.128789	0.0722518	#REF!	0.118223	-0.0524261		0.308194	0.312639	0.318603	0.322914	0.329196	0.313398	0.32211		0.179924	0.211474	0.207695	0.176859	0.14464	0.207811	0.173216
	TB		0.191601	0.561707	0.685642	0.789502	0.862568	0.152943	0.513132	0.629806	0.737208	0.818109						Malaria	0.0182181	0.261829	0.196494	0.17361	0.211801	#REF!	0.228751	0.294894		0.0192511	0.018313	0.0176429	0.0174764	0.011393	0.0214281	0.022278		0.16191	0.133006	0.123601	0.130704	0.132873	0.133587	0.130655
	HIV		0.661688	0.911287	0.96273	0.979074	0.987608	0.49963	0.787187	0.865823	0.903187	0.931646						TB	0.052965	0.307072	0.147948	0.121291	0.137782	#REF!	0.185227	0.196409		0.042788	0.0332718	0.0269603	0.0227814	0.0126484	0.0324233	0.022373		0.198212	0.107508	0.0919099	0.0897894	0.0922609	0.115088	0.0915597
	Q5 annual decline	-0.0379398																HIV	0	0.0567945	0.0980486	0.154879	0.12394	#REF!	0.0783452	0.178203		0.00909195	0.012231	0.0148662	0.0104683	#REF!	0.0078692	0.00711293		0.0371456	0.0675373	0.109935	0.0765858	#REF!	0.0459956	0.0751287
	Percent decline in infections
	TB		0.0816327	0.400073	0.458842	0.511854	0.511854	0.0377151	0.333585	0.362721	0.390583	0.353939					Cost benefit (excluding system costs)
	HIV		0.5	0.803401	0.873981	0.893265	0.905017	0.307729	0.534622	0.671498	0.698873	0.709179						Cost per death averted		9731.43	3768.62	2839.94	2252.56	#REF!	3768.08	2141.92
	TFR calc	2.46381e+08	2.81989e+08	3.23568e+08	3.90515e+08	4.13901e+08	4.13901e+08	2.52163e+08	2.31268e+08	1.98278e+08	1.52701e+08	1.41283e+08
		2015	2020	2025	2030
	Inflation Factor	1.07676	1.18221	1.29803	1.42781
	Potential excess - constant	6.63809e+06	2.02628e+07	4.09008e+07	6.94827e+07
	1% less enhanced (3/4 of factor)* enh	1.20867e+07	4.02181e+07	8.07893e+07	1.24872e+08
	Net effect (savings vs. incr cost)	5.44857e+06	1.99553e+07	3.98885e+07	5.53892e+07

## Sheet: Bangladesh
Bangladesh	Adjusted figures	1																						Incremental						Constant Coverage Scenario								Accelerated Uptake Scenario
		Baseline			Constant coverage					Convergence			Events Averted						Baseline	Annual Level					10-year Totals			Annual Level					10-year Totals			Annual Level					10-year Totals
Condition	Events	2011	2015	2020	2025	2030	2035	2015	2020	2025	2030	2035	2016-25	2026-2035	In 2030		Cost	Category	2011	2015	2020	2025	2030	2035	2016-25	2026-2035		2015	2020	2025	2030	2035	2016-25	2026-2035		2015	2020	2025	2030	2035	2016-25	2026-2035
RMNCH	Births	3664680	3830824	3958820	3975953	3909362	3875866	3581763	3701481	3717455	3641057	3562847	2566162	2758706	268305		RMNCH
	TFR	2.26	2.26	2.26	2.26	2.26	2.26	2.11	2.11	2.11	2.11	2.11						Family Planning	1.25137e+08	3.88104e+07	6.12796e+07	8.38483e+07	1.10566e+08	1.41681e+08	3.43e+08	4.23236e+08		1.34945e+08	1.4518e+08	1.51404e+08	1.54444e+08	1.56254e+08	1.73788e+09	2.26296e+09		1.73756e+08	2.06459e+08	2.35253e+08	2.6501e+08	2.97935e+08	2.08088e+09	2.6862e+09
	Maternal Deaths	8795	9194	9501	9542	9382	9302	7721	5936	5273	3339	3147	35694	60358	6043			Maternal and Newborn health	3.02772e+07	3.64738e+07	1.11843e+08	1.93088e+08	2.64263e+08	3.0913e+08	1.1292e+09	2.50927e+09		3.16499e+07	3.27074e+07	3.28489e+07	3.22988e+07	3.2022e+07	3.90308e+08	4.73289e+08		6.81236e+07	1.4455e+08	2.25937e+08	2.96561e+08	3.41152e+08	1.5195e+09	2.98256e+09
	Stillbirths	130165	136067	140613	141221	138857	137666	118135	105123	95281.3	77971.3	74874	368588	605198	60885.7			Immunization	1.34096e+08	9.81393e+07	1.5231e+08	1.86062e+08	2.15605e+08	2.49076e+08	1.26875e+09	1.53379e+09		1.40176e+08	1.4486e+08	1.45486e+08	1.4305e+08	1.41824e+08	1.72866e+09	2.09618e+09		2.38315e+08	2.9717e+08	3.31549e+08	3.58655e+08	3.909e+08	2.99741e+09	3.62996e+09
	Neonatal deaths (<1 Mo)	100781	105351	108871	109343	107512	106591	79566	54264	40713	26421	22814	549276	810513	81091			Treatment of Childhood illness	6.71214e+07	3.07968e+07	6.70461e+07	9.70149e+07	1.07174e+08	1.16893e+08	5.43338e+08	7.51271e+08		6.8803e+07	7.1805e+07	7.29296e+07	7.21867e+07	7.11473e+07	8.58005e+08	1.05531e+09		9.95998e+07	1.38851e+08	1.69944e+08	1.79361e+08	1.8804e+08	1.40134e+09	1.80658e+09
	Deaths (1-59 Mo)	74760	76541	79714	80790	79829	78762	58609	52744	49657	47355	45697	268980	324372	32474		HIV/AIDS, TB, and Malaria
	Under 5 Deaths	175541	181892	188585	190133	187341	185353	138175	107008	90370	73776	68511	818256	1134885	113565			Malaria Commodities	449957	6.08699e+06	6.64452e+06	7.76661e+06	9.51759e+06	1.15505e+07	6.7764e+07	9.42537e+07		815290	902006	977460	1.05116e+06	1.12541e+06	9.47272e+06	1.34869e+07		6.90228e+06	7.54653e+06	8.74407e+06	1.05688e+07	1.26759e+07	7.72367e+07	1.07741e+08
	Under 5 Mortality Rate	47.9008	47.4812	47.6367	47.8207	47.9211	47.8223	38.5774	28.9095	24.3096	20.2622	19.2293			27.6589			Other Malaria Costs	2.41972e+06	2.36343e+07	2.77039e+07	3.1552e+07	3.53033e+07	3.97728e+07	2.76277e+08	3.46604e+08		2.60427e+06	2.79031e+06	2.92151e+06	3.02263e+06	3.13555e+06	3.1928e+07	4.22325e+07		2.62386e+07	3.04942e+07	3.44736e+07	3.83259e+07	4.29084e+07	3.08205e+08	3.88836e+08
	Maternal Mortality Rate	240	240	240	240	240	240	215.57	160.37	141.83	91.69	88.33			148.31			TB Treatment	16000000	1.96788e+08	1.32392e+08	1.27362e+08	1.23021e+08	1.34162e+08	1.41045e+09	1.20065e+09		16000000	16000000	16000000	16000000	16000000	1.91488e+08	2.34377e+08		2.12788e+08	1.48392e+08	1.43362e+08	1.39021e+08	1.50162e+08	1.60194e+09	1.43502e+09
TB	New Cases	335195	327273	317634	308279	299199	290386	300557	190557	166828	146053	141751	1.13418e+06	1.49548e+06	153146			ART and PMTCT for HIV	106826	581956	2.80257e+06	7.28626e+06	1.16619e+07	1.81215e+07	61789925	1.3378e+08		249895	624915	1.02617e+06	1.31131e+06	1.47381e+06	5560510	8.80926e+06		831851	3.42748e+06	8.31243e+06	1.29732e+07	1.95953e+07	67350435	142589340
	Deaths (5 and up)	80052	78160.1	75858	73623.8	71455.3	69350.7	62822	32730.9	22439.8	14204.3	8505.06	407797	571988	57251			Other HIV Costs	0	487609	2.57608e+06	6.27568e+06	1.00632e+07	1.56692e+07	6.41348e+07	1.47295e+08		231385	578625	950153	1.21417e+06	1.36464e+06	5.17127e+06	8.19261e+06		718993	3.15471e+06	7.22584e+06	1.12773e+07	1.70338e+07	6.93061e+07	1.55487e+08
HIV/AIDS	New infections	2005	4573	5069	5425	5603	5695	2287	1664.64	1085	1177.88	960	15372.4	26130.3	4425.12		Health Systems Costs			3.429e+09	2.55897e+09	2.77926e+09	2.90541e+09	3.21107e+09	2.82615e+10	3.01812e+10										3.429e+09	2.55897e+09	2.77926e+09	2.90541e+09	3.21107e+09	2.82615e+10	3.01812e+10
	Deaths	277	687	1773	3159	4254	4938	149.641	144.16	132.942	189.42	193.528	8777.95	17604	4064.58
TB and HIV	Combined HIV and TB deaths	80093	78567	77355.2	76510	75440.3	74024	62823	32797.4	22519	14359.4	8677.86	415582	588187	61080.9		Total Program Costs		3.75609e+08	4.31799e+08	5.64599e+08	7.40256e+08	8.87175e+08	1.03606e+09	5.1647e+09	7.14015e+09		3.95475e+08	4.15447e+08	4.24544e+08	4.24578e+08	4.24346e+08	4.95847e+09	6.19484e+09		8.27274e+08	9.80046e+08	1.1648e+09	1.31175e+09	1.4604e+09	1.01232e+10	1.3335e+10
Total Deaths		394594	405720	416054	417406	411020	406345	326854	250864	213443	169446	155210	1.63812e+06	2.38863e+06	241575			Population	173210653	183113805	195838844	220599843	231587399	231587399	1971046337	2215667708		183768485	197410726	210916908	223717770	235555181	1987453363	2247822910		183113805	195838844	208531941	220599843	231587399	1971046337	2215667708
		0	0	0	0	0	0	0	0	0	0	0						Cost per capita (and average)	2.16851	2.35809	2.88298	3.35565	3.83084	4.47371	2.62029	3.22257		2.15203	2.10448	2.01285	1.89783	1.80147	2.49489	2.75593		4.51781	5.00435	5.58572	5.9463	6.30605	5.13594	6.01849
		0	0	0	0	0	0	0	0	0	0	0					Total Overall Costs (incl HSS)			3.8608e+09	3.12357e+09	3.51951e+09	3.79259e+09	4.24712e+09	3.34262e+10	3.73214e+10		3.95475e+08	4.15447e+08	4.24544e+08	4.24578e+08	4.24346e+08	4.95847e+09	6.19484e+09		4.25627e+09	3.53902e+09	3.94406e+09	4.21717e+09	4.67147e+09	3.83846e+10	4.35162e+10
			Convergence vs. constant coverage					Convergence vs. 2011 baseline										Cost per capita (and average)	0	21.0841	15.9497	15.9543	16.3765	18.3392	16.9586	16.8443		2.15203	2.10448	2.01285	1.89783	1.80147	2.49489	2.75593		23.2439	18.0711	18.9134	19.1168	20.1715	19.4742	19.6402
Ratios	Percent decline in deaths		2015	2020	2025	2030	2035	2015	2020	2025	2030	2035
	Maternal		0.160213	0.375224	0.44739	0.644106	0.661686	0.122115	0.325071	0.400455	0.620352	0.642183					Ratios	Percent of program costs
	Stillbirths		0.13179	0.252397	0.325306	0.438478	0.456119	0.092424	0.192391	0.267996	0.400982	0.424776						Family planning	0.333158	0.0898808	0.108537	0.113269	0.124627	0.136751	0.0664123	0.0592755		0.341224	0.349454	0.356628	0.363758	0.368222	0.350487	0.365299		0.210034	0.210663	0.201968	0.202027	0.204009	0.205556	0.20144
	Neonatal		0.244753	0.501575	0.627658	0.754251	0.785967	0.210506	0.461565	0.613549	0.737837	0.783448						Maternal and Newborn	0.0806084	0.0844694	0.198093	0.26084	0.29787	0.298372	0.218637	0.351432		0.08003	0.0787281	0.0773745	0.0760726	0.075462	0.0787153	0.0764006		0.0823471	0.147493	0.193971	0.22608	0.233602	0.150102	0.223665
	1-59 months		0.23428	0.338335	0.385357	0.406795	0.419809	0.216038	0.294489	0.335781	0.366573	0.388751						Immunization	0.357011	0.22728	0.269768	0.251348	0.243024	0.240408	0.245659	0.214812		0.35445	0.348683	0.342688	0.336922	0.334218	0.348627	0.338375		0.288073	0.303221	0.28464	0.273417	0.267666	0.296094	0.272213
	Under 5		0.240346	0.432574	0.524701	0.606194	0.630376	0.212862	0.39041	0.485191	0.579722	0.609715						Childhood Illness	0.1787	0.071322	0.11875	0.131056	0.120804	0.112825	0.105202	0.105218		0.173976	0.172838	0.171783	0.17002	0.167663	0.173038	0.170353		0.120395	0.141678	0.1459	0.136734	0.128759	0.138429	0.135477
	TB		0.19624	0.568525	0.695209	0.801214	0.877362	0.215235	0.59113	0.719684	0.822561	0.893756						Malaria	0.00764006	0.0688314	0.0608368	0.0531149	0.0505209	0.0495372	0.0666139	0.0617435		0.00864671	0.00888756	0.0091839	0.00959493	0.0100412	0.00834951	0.0089945		0.0400603	0.0388152	0.037103	0.0372743	0.0380609	0.0380752	0.0372387
	HIV		0.782182	0.918691	0.957916	0.955472	0.960808	0.459781	0.479567	0.520064	0.316173	0.301342						TB	0.0425975	0.455739	0.23449	0.172051	0.138666	0.129493	0.273094	0.168155		0.0404577	0.0385127	0.0376875	0.0376845	0.037705	0.0386183	0.0378343		0.257215	0.151414	0.123078	0.105981	0.102822	0.158245	0.107614
	Q5 annual decline	-0.037315																HIV	0.000284408	0.002477	0.0095265	0.0183206	0.0244879	0.0326147	0.0243818	0.0393654		0.00121697	0.00289697	0.00465515	0.00594822	0.00668901	0.00216433	0.00274452		0.00187464	0.00671621	0.0133398	0.0184871	0.0250815	0.0134994	0.022353
	Percent decline in infections
	TB		0.0816327	0.400073	0.458842	0.511854	0.511854	0.103336	0.431503	0.502297	0.564275	0.577109					Cost benefit (excluding system costs)
	HIV		0.499891	0.671604	0.8	0.789777	0.831431	-0.140648	0.169756	0.458853	0.412529	0.521197						Cost per death averted		48953.8	18909	17255.6	15699.4	16911.7	20405.2	15624.6
	TFR calc	3.91456e+08	4.13837e+08	4.42596e+08	4.98556e+08	5.23388e+08	5.23388e+08	3.8637e+08	4.1322e+08	4.40002e+08	4.65466e+08	4.88649e+08
		2015	2020	2025	2030
	Inflation Factor	1.07538	1.18285	1.3053	1.44581
	Potential excess	2.98113e+07	7.59642e+07	1.29612e+08	1.89283e+08
	1% less enhanced (3/4 of factor)* enh	4.67706e+07	1.344e+08	2.66707e+08	4.38599e+08
	Net effect (savings vs. incr cost)	1.69592e+07	5.84362e+07	1.37095e+08	2.49316e+08

## Sheet: Benin
Benin	Adjusted figures	1																						Incremental						Constant Coverage Scenario								Accelerated Uptake Scenario
		Baseline			Constant coverage					Convergence			Events Averted						Baseline	Annual Level					10-year Totals			Annual Level					10-year Totals			Annual Level					10-year Totals
Condition	Events	2011	2015	2020	2025	2030	2035	2015	2020	2025	2030	2035	2016-25	2026-2035	In 2030		Cost	Category	2011	2015	2020	2025	2030	2035	2016-25	2026-2035		2015	2020	2025	2030	2035	2016-25	2026-2035		2015	2020	2025	2030	2035	2016-25	2026-2035
RMNCH	Births	417464	474420	554110	640825	733360	836387	361999	346561	317331	274648	284250	2216816	4565529	458712		RMNCH
	TFR	5.21	5.21	5.21	5.21	5.21	5.21	4.61	3.81	3.05	2.31	2.12						Family Planning	1.14674e+06	881852	2.44506e+06	4.7617e+06	7.85314e+06	1.03418e+07	2.41912e+07	6.97347e+07		1.3079e+06	1.52552e+06	1.7515e+06	2.01344e+06	2.325e+06	1.83804e+07	2.95712e+07		2.18976e+06	3.97057e+06	6.5132e+06	9.86658e+06	1.26668e+07	4.25716e+07	9.93059e+07
	Maternal Deaths	1567	1781	2080	2406	2753	3140	691	606	555	494	516	15113	22802	2259			Maternal and Newborn health	7.69327e+06	681469	4.39157e+06	9.12239e+06	1.26277e+07	1.77044e+07	2.8525e+07	7.15898e+07		8.85148e+06	1.0472e+07	1.22353e+07	1.4117e+07	1.62121e+07	1.26647e+08	2.06971e+08		9.53294e+06	1.48635e+07	2.13577e+07	2.67447e+07	3.39164e+07	1.55172e+08	2.78561e+08
	Stillbirths	8965.51	10186.7	11897.3	13760.1	15747	17959.2	6737.15	5971.32	5385.74	4641.81	4798.17	61414.5	111196	11105.1			Immunization	9.76311e+06	8.72739e+06	8.32785e+06	5.48729e+06	577132	392915	5.05556e+07	-7.59644e+07		1.17706e+07	1.45794e+07	1.76358e+07	2.08974e+07	2.45288e+07	1.77106e+08	3.07235e+08		2.0498e+07	2.29073e+07	2.31231e+07	2.14745e+07	2.49217e+07	2.27662e+08	2.31271e+08
	Neonatal deaths (<1 Mo)	13067	14848	17342	20056	22952	26177	7384	5710	4366	3274	3039	120288	198854	19678			Treatment of Childhood illness	2.92893e+06	2.67634e+06	5.78317e+06	6.90068e+06	5.87349e+06	5.83356e+06	4.79575e+07	3.42503e+07		3.3906e+06	4.15441e+06	5.00234e+06	5.90784e+06	6.89538e+06	5.0462e+07	8.67586e+07		6.06694e+06	9.93758e+06	1.1903e+07	1.17813e+07	1.27289e+07	9.84195e+07	1.21009e+08
	Deaths (1-59 Mo)	34207	38290	44804	52005	59696	68126	16801	13691	11413	9511	9270	320490	508614	50185		HIV/AIDS, TB, and Malaria
	Under 5 Deaths	47274	53138	62146	72061	82648	94303	24185	19401	15779	12785	12309	440778	707468	69863			Malaria Commodities	8256439	1.70351e+07	2.04807e+07	2.46269e+07	2.96559e+07	3.61487e+07	1.8356e+08	2.23816e+08		9437095	11088350	12940505	15066003	17586877	1.38471e+08	2.33318e+08		2.64722e+07	3.1569e+07	3.75674e+07	4.47219e+07	5.37356e+07	3.22031e+08	4.57134e+08
	Under 5 Mortality Rate	113.241	112.006	112.155	112.45	112.698	112.75	66.8096	55.9815	49.7241	46.5505	43.3034			66.1472			Other Malaria Costs	1.69453e+07	1.49598e+07	1.97708e+07	2.58852e+07	3.36255e+07	4.39108e+07	1.56865e+08	1.98619e+08		1.93994e+07	2.28222e+07	2.66518e+07	3.1022e+07	3.61817e+07	2.79561e+08	4.65486e+08		3.43592e+07	4.2593e+07	5.2537e+07	6.46475e+07	8.00925e+07	4.36426e+08	6.64105e+08
	Maternal Mortality Rate	375.4	375.39	375.39	375.39	375.39	375.39	190.92	174.86	174.85	179.88	181.45			195.51			TB Treatment	2300000	1.59344e+06	616136	274772	385538	515938	2.4111e+06	-6.11163e+06		2300000	2300000	2300000	2300000	2300000	2.73108e+07	3.31695e+07		3.89344e+06	2.91614e+06	2.57477e+06	2.68554e+06	2.81594e+06	2.9722e+07	2.70578e+07
TB	New Cases	6226	6459.21	6763.03	7081.15	7414.24	7762.99	5514.39	3771.74	3033.09	2864.66	2705.59	29945.5	46011.2	4549.58			ART and PMTCT for HIV	3.88058e+06	1.29267e+06	4.06204e+06	7.7422e+06	1.16018e+07	1.62951e+07	61789925	1.3378e+08		6.26481e+06	7.71182e+06	9.17044e+06	1.06795e+07	1.24962e+07	5560510	8.80926e+06		7.55749e+06	1.17739e+07	1.69126e+07	2.22812e+07	2.87912e+07	67350435	142589340
	Deaths (5 and up)	1159	1202.41	1258.97	1318.19	1380.2	1445.12	910.586	523.694	341.418	247.169	162.335	7369.04	11472.2	1133.03			Other HIV Costs	0	731404	3.69627e+06	6.21069e+06	9.48026e+06	1.34571e+07	6.41348e+07	1.47295e+08		5.80075e+06	7.14057e+06	8.49114e+06	9.88839e+06	1.15705e+07	5.17127e+06	8.19261e+06		6.53216e+06	1.08368e+07	1.47018e+07	1.93686e+07	2.50277e+07	6.93061e+07	1.55487e+08
HIV/AIDS	New infections	6461	7483	8735	10134	11693	13522	3742	2604.74	1776	2111.56	1571	15372.4	26130.3	9581.44		Health Systems Costs			1.9638e+08	1.54813e+08	1.74435e+08	1.8607e+08	2.09418e+08	1.7145e+09	1.93733e+09										1.9638e+08	1.54813e+08	1.74435e+08	1.8607e+08	2.09418e+08	1.7145e+09	1.93733e+09
	Deaths	3150	3860	4715	5619	6712	7841	1495.37	922.42	558.479	562.239	566	8777.95	17604	6149.76
TB and HIV	Combined HIV and TB deaths	4003	4702.91	5549.73	6444.55	7517.54	8626.67	2235.1	1343.42	836	751.937	676	14986.7	26986.9	6765.6		Total Program Costs		5.29144e+07	4.85795e+07	6.95736e+07	9.10118e+07	1.1168e+08	1.446e+08	6.1999e+08	7.97008e+08		6.85226e+07	8.17942e+07	9.61789e+07	1.11891e+08	1.30096e+08	8.28671e+08	1.37951e+09		1.17102e+08	1.51368e+08	1.87191e+08	2.23572e+08	2.74697e+08	1.44866e+09	2.17652e+09
Total Deaths		61809.5	69808.6	81673.1	94671.7	108665	124029	33848.3	27321.7	22555.7	18672.8	18299.2	532292	868453	89992.7			Population	10850423	10486993	11847847	14127789	15103559	15103559	119574840	142223409		12214600	14199472	16526610	19215454	22293149	144734587	195696513		10486993	11847847	13088146	14127789	15103559	119574840	142223409
		0	0	0	0	0	0	0	0	0	0	0						Cost per capita (and average)	4.87671	4.63236	5.87226	6.44204	7.39431	9.57392	5.18496	5.60392		5.6099	5.76037	5.81964	5.823	5.83571	5.72545	7.04924		11.1664	12.776	14.3023	15.825	18.1876	12.1151	15.3035
		0	0	0	0	0	0	0	0	0	0	0					Total Overall Costs (incl HSS)			2.44959e+08	2.24386e+08	2.65447e+08	2.97751e+08	3.54018e+08	2.33449e+09	2.73434e+09		6.85226e+07	8.17942e+07	9.61789e+07	1.11891e+08	1.30096e+08	8.28671e+08	1.37951e+09		3.13482e+08	3.0618e+08	3.61626e+08	4.09642e+08	4.84115e+08	3.16316e+09	4.11385e+09
			Convergence vs. constant coverage					Convergence vs. 2011 baseline										Cost per capita (and average)	0	23.3584	18.939	18.789	19.7139	23.4394	19.5233	19.2256		5.6099	5.76037	5.81964	5.823	5.83571	5.72545	7.04924		29.8925	25.8427	27.63	28.9955	32.053	26.4534	28.9252
Ratios	Percent decline in deaths		2015	2020	2025	2030	2035	2015	2020	2025	2030	2035
	Maternal		0.612016	0.708654	0.769327	0.820559	0.835669	0.55903	0.613274	0.64582	0.684748	0.670708					Ratios	Percent of program costs
	Stillbirths		0.338633	0.498096	0.608599	0.705225	0.73283	0.248548	0.333968	0.399283	0.482259	0.464819						Family planning	0.0216716	0.0181528	0.0351434	0.0523197	0.0703179	0.0715198	0.0390187	0.0874956		0.0190872	0.0186507	0.0182108	0.0179946	0.0178713	0.0221805	0.021436		0.0186995	0.0262313	0.0347945	0.0441316	0.0461119	0.0293868	0.045626
	Neonatal		0.502694	0.670742	0.78231	0.857354	0.883906	0.434912	0.563021	0.705954	0.749445	0.795326						Maternal and Newborn	0.145391	0.0140279	0.0631213	0.100233	0.113069	0.122437	0.0460088	0.0898232		0.129176	0.128028	0.127214	0.126167	0.124616	0.152831	0.150032		0.0814071	0.0981948	0.114096	0.119624	0.123469	0.107114	0.127985
	1-59 months		0.561217	0.694425	0.78054	0.840676	0.863929	0.508843	0.59976	0.666355	0.721957	0.729003						Immunization	0.184508	0.179652	0.119698	0.0602921	0.00516771	0.00271725	0.0815426	-0.095312		0.171777	0.178245	0.183365	0.186765	0.188543	0.213724	0.222713		0.175044	0.151335	0.123527	0.0960519	0.0907245	0.157153	0.106257
	Under 5		0.544864	0.687816	0.781033	0.845308	0.869474	0.488408	0.589605	0.666222	0.729555	0.739624						Childhood Illness	0.0553522	0.0550919	0.0831231	0.0758218	0.0525919	0.0403426	0.0773521	0.0429736		0.0494814	0.050791	0.0520109	0.0527997	0.0530021	0.0608951	0.0628908		0.0518089	0.0656519	0.0635877	0.0526959	0.0463381	0.0679383	0.0555974
	TB		0.242701	0.58403	0.740995	0.820917	0.887667	0.214335	0.54815	0.70542	0.786739	0.859935						Malaria	0.476274	0.65861	0.578546	0.555006	0.56663	0.553661	0.549081	0.530026		0.420831	0.414584	0.411653	0.411899	0.413298	0.504461	0.506559		0.519473	0.489946	0.481351	0.489191	0.487185	0.523558	0.515152
	HIV		0.612598	0.804365	0.900609	0.916234	0.927815	0.525278	0.707168	0.822705	0.821511	0.820317						TB	0.0434664	0.0328007	0.00885588	0.00301908	0.00345215	0.00356803	0.00388893	-0.00766821		0.0335655	0.0281193	0.0239138	0.0205556	0.0176792	0.0329574	0.0240444		0.0332482	0.0192652	0.0137548	0.012012	0.0102511	0.0205168	0.0124317
	Q5 annual decline	-0.039262																HIV	0.0733369	0.0416652	0.111512	0.153309	0.188771	0.205755	0.203108	0.352662		0.176081	0.181582	0.183633	0.18382	0.184991	0.0129506	0.0123246		0.120319	0.149376	0.168889	0.186293	0.195921	0.094333	0.136951
	Percent decline in infections
	TB		0.146274	0.4423	0.571668	0.613627	0.651476	0.114296	0.394195	0.512836	0.539888	0.565438					Cost benefit (excluding system costs)
	HIV		0.499933	0.701804	0.824748	0.819417	0.883819	0.420833	0.596852	0.72512	0.673184	0.756849						Cost per death averted		6811.93	4128.44	3680.84	3308.61	3348.33	4385.73	3148.51
	TFR calc	5.65307e+07	5.46372e+07	6.17273e+07	7.36058e+07	7.86895e+07	7.86895e+07	4.8345e+07	4.51403e+07	3.99188e+07	3.26352e+07	3.20195e+07
		2015	2020	2025	2030
	Inflation Factor	1.07246	1.17438	1.28943	1.42397
	Potential excess	4.96482e+06	1.42633e+07	2.78369e+07	4.74389e+07
	1% less enhanced (3/4 of factor)* enh	6.3635e+06	1.97967e+07	4.06337e+07	7.10912e+07
	Net effect (savings vs. incr cost)	1.39867e+06	5.53337e+06	1.27968e+07	2.36523e+07

## Sheet: Burkina
Burkina Faso	Adjusted figures	1																						Incremental						Constant Coverage Scenario								Accelerated Uptake Scenario
		Baseline			Constant coverage					Convergence			Events Averted						Baseline	Annual Level					10-year Totals			Annual Level					10-year Totals			Annual Level					10-year Totals
Condition	Events	2011	2015	2020	2025	2030	2035	2015	2020	2025	2030	2035	2016-25	2026-2035	In 2030		Cost	Category	2011	2015	2020	2025	2030	2035	2016-25	2026-2035		2015	2020	2025	2030	2035	2016-25	2026-2035		2015	2020	2025	2030	2035	2016-25	2026-2035
RMNCH	Births	724213	819050	948492	1090321	1245314	1421932	713536	658860	585902	486908	530860	3147406	7472149	758406		RMNCH
	TFR	5.77	5.77	5.77	5.77	5.77	5.77	4.97	3.99	3.09	2.24	2.17						Family Planning	2.34378e+06	2.50168e+06	6.67867e+06	1.27508e+07	2.08472e+07	2.57057e+07	6.83939e+07	1.89224e+08		2.67489e+06	3.1337e+06	3.61061e+06	4.15015e+06	4.78706e+06	3.71546e+07	5.85033e+07		5.17657e+06	9.81238e+06	1.63614e+07	2.49973e+07	3.04927e+07	1.05548e+08	2.47727e+08
	Maternal Deaths	2173	2457	2845	3271	3736	4266	1424	799	666	546	594	20173	32154	3190			Maternal and Newborn health	5.10164e+06	7.74746e+06	1.47681e+07	1.92603e+07	1.89455e+07	2.46168e+07	1.34408e+08	1.66899e+08		6.04837e+06	7.32557e+06	8.74201e+06	1.03371e+07	1.21835e+07	8.73998e+07	1.461e+08		1.37958e+07	2.20937e+07	2.80023e+07	2.92825e+07	3.68003e+07	2.21808e+08	3.12999e+08
	Stillbirths	20473.7	23155.1	26814.3	30824.2	35205.1	40198.1	17539.2	13100.8	10879.1	8931.4	9707.5	139131	262636	26273.7			Immunization	1.45785e+07	7.60571e+06	8.90027e+06	2.59199e+06	-7.23346e+06	-7.09671e+06	3.61789e+07	-1.73838e+08		1.75324e+07	2.15173e+07	2.59366e+07	3.09133e+07	3.66741e+07	2.57056e+08	4.37302e+08		2.51381e+07	3.04175e+07	2.85286e+07	2.36798e+07	2.95774e+07	2.93234e+08	2.63464e+08
	Neonatal deaths (<1 Mo)	25068	28350	32830	37739	43104	49218	10860	6078	4280	3083	3063	269996	405264	40021			Treatment of Childhood illness	5.68254e+06	7.36586e+06	1.96105e+07	2.55721e+07	1.9766e+07	1.87578e+07	1.78469e+08	1.63568e+08		6.5512e+06	7.85696e+06	9.30169e+06	1.09157e+07	1.27644e+07	9.36493e+07	1.54076e+08		1.39171e+07	2.74675e+07	3.48738e+07	3.06818e+07	3.15222e+07	2.72119e+08	3.17644e+08
	Deaths (1-59 Mo)	98029	109497	127080	146565	167777	191477	62857	46938	36296	28627	27012	827123	1412385	139150		HIV/AIDS, TB, and Malaria
	Under 5 Deaths	123097	137847	159910	184304	210881	240695	73717	53016	40576	31710	30075	1097119	1817649	179171			Malaria Commodities	4.83091e+06	2.94208e+07	3.4475e+07	4.02204e+07	4.68059e+07	5.58557e+07	3.2769e+08	4.20451e+08		5095653	6396469	7880422	9589584	11596153	8.84831e+07	1.56451e+08		3.45165e+07	4.08714e+07	4.81009e+07	5.63955e+07	6.74519e+07	4.16173e+08	5.76902e+08
	Under 5 Mortality Rate	169.973	168.301	168.594	169.036	169.34	169.273	103.312	80.4663	69.2539	65.1252	56.6534			104.214			Other Malaria Costs	8.18323e+06	2.85339e+07	3.48174e+07	4.23605e+07	5.1362e+07	6.34537e+07	3.33694e+08	4.57542e+08		9.51458e+06	1.14028e+07	1.35549e+07	1.60324e+07	1.89405e+07	1.38713e+08	2.3393e+08		3.80485e+07	4.62201e+07	5.59154e+07	6.73944e+07	8.23942e+07	4.72407e+08	6.91472e+08
	Maternal Mortality Rate	300	300	300	300	300	300	199.55	121.24	113.61	112.18	111.83			187.82			TB Treatment	1000000	5.42153e+06	3.75263e+06	3.86342e+06	3.97563e+06	4.68625e+06	3.96013e+07	3.77568e+07		1000000	1000000	1000000	1000000	1000000	1.16786e+07	1.38457e+07		6.42153e+06	4.75263e+06	4.86342e+06	4.97563e+06	5.68625e+06	5.12799e+07	5.16025e+07
TB	New Cases	9651	9979.07	10404.9	10848.9	11311.8	11794.5	9164.46	6242.18	5870.97	5521.83	5757.45	37818.9	57013.7	5790			ART and PMTCT for HIV	5.73563e+06	4.23583e+06	7.86067e+06	1.27303e+07	1.7858e+07	2.39794e+07	61789925	1.3378e+08		8.88371e+06	9.68117e+06	1.09917e+07	1.25776e+07	1.46039e+07	5560510	8.80926e+06		1.31195e+07	1.75418e+07	2.3722e+07	3.04356e+07	3.85833e+07	67350435	142589340
	Deaths (5 and up)	2229	2304.77	2403.12	2505.66	2612.58	2724.07	1855.5	1041.51	770.468	527.979	345.447	13086.8	21030.1	2084.6			Other HIV Costs	0	3.11395e+06	7.18173e+06	1.04436e+07	1.48112e+07	2.00176e+07	6.41348e+07	1.47295e+08		8.22566e+06	8.96405e+06	1.01775e+07	1.16459e+07	1.35221e+07	5.17127e+06	8.19261e+06		1.13396e+07	1.61458e+07	2.06211e+07	2.64571e+07	3.35398e+07	6.93061e+07	1.55487e+08
HIV/AIDS	New infections	7887	10489	12157	14070	16169	18583	5245	3526.08	2489	2403.27	2203	15372.4	26130.3	13765.7		Health Systems Costs			3.61769e+08	2.83699e+08	3.17433e+08	3.35801e+08	3.74948e+08	3.13832e+09	3.49197e+09										3.61769e+08	2.83699e+08	3.17433e+08	3.35801e+08	3.74948e+08	3.13832e+09	3.49197e+09
	Deaths	6513	6781	7246	8002	9257	10680	2435	1330.66	805	799.942	781.007	8777.95	17604	8457.06
TB and HIV	Combined HIV and TB deaths	8150	8470.49	8995.69	9796.1	11065.8	12496.4	3999.95	2211.53	1469	1238.18	1050.33	20387.2	36023.3	9827.6		Total Program Costs		4.74563e+07	9.59467e+07	1.38045e+08	1.69793e+08	1.87138e+08	2.29976e+08	1.24436e+09	1.54268e+09		6.55264e+07	7.7278e+07	9.11956e+07	1.07162e+08	1.26072e+08	7.24865e+08	1.21721e+09		1.61473e+08	2.15323e+08	2.60989e+08	2.943e+08	3.56048e+08	1.96923e+09	2.75989e+09
Total Deaths		153894	171930	198565	228195	260888	297655	96680.2	69127.3	53590.1	42425.6	41426.8	1.27681e+06	2.14846e+06	218462			Population	17125271	19319016	21711532	25496446	27041851	27041851	218876329	256352905		19183447	22187530	25714865	29806328	34525205	226033950	303533065		19319016	21711532	23817512	25496446	27041851	218876329	256352905
		0	0	0	0	0	0	0	0	0	0	0						Cost per capita (and average)	2.77113	4.96644	6.35814	6.65949	6.92031	8.50446	5.68522	6.01779		3.41578	3.48295	3.54641	3.59527	3.65158	3.20689	4.01014		8.35825	9.91744	10.9579	11.5428	13.1666	8.99698	10.766
		0	0	0	0	0	0	0	0	0	0	0					Total Overall Costs (incl HSS)			4.57716e+08	4.21744e+08	4.87227e+08	5.22939e+08	6.04924e+08	4.38268e+09	5.03465e+09		6.55264e+07	7.7278e+07	9.11956e+07	1.07162e+08	1.26072e+08	7.24865e+08	1.21721e+09		5.23242e+08	4.99022e+08	5.78422e+08	6.30101e+08	7.30996e+08	5.10754e+09	6.25186e+09
			Convergence vs. constant coverage					Convergence vs. 2011 baseline										Cost per capita (and average)	0	23.6925	19.4249	19.1096	19.3381	22.3699	20.0235	19.6395		3.41578	3.48295	3.54641	3.59527	3.65158	3.20689	4.01014		27.0843	22.9842	24.2856	24.7133	27.032	23.3353	24.3877
Ratios	Percent decline in deaths		2015	2020	2025	2030	2035	2015	2020	2025	2030	2035
	Maternal		0.420431	0.719156	0.796393	0.853854	0.860759	0.344685	0.632306	0.693511	0.748734	0.726645					Ratios	Percent of program costs
	Stillbirths		0.242534	0.511425	0.64706	0.746304	0.758508	0.143328	0.360115	0.46863	0.563762	0.525854						Family planning	0.0493881	0.0260736	0.0483804	0.0750959	0.1114	0.111775	0.0549631	0.122659		0.0408215	0.0405511	0.0395919	0.0387279	0.037971	0.0512572	0.0480635		0.0320584	0.0455705	0.06269	0.0849383	0.0856422	0.053599	0.0897598
	Neonatal		0.616931	0.814864	0.886589	0.928475	0.937767	0.566778	0.757539	0.84903	0.877015	0.891958						Maternal and Newborn	0.107502	0.0807475	0.106981	0.113434	0.101238	0.107041	0.108014	0.108188		0.0923043	0.0947951	0.09586	0.0964623	0.0966391	0.120574	0.120029		0.0854373	0.102607	0.107293	0.099499	0.103358	0.112637	0.11341
	1-59 months		0.425948	0.630642	0.752356	0.829375	0.858928	0.358792	0.521183	0.629742	0.707974	0.724449						Immunization	0.3072	0.0792701	0.0644737	0.0152656	-0.0386531	-0.0308584	0.0290743	-0.112686		0.267562	0.27844	0.284407	0.288473	0.290899	0.354625	0.359266		0.15568	0.141265	0.10931	0.0804615	0.0830713	0.148909	0.0954619
	Under 5		0.465226	0.668464	0.779842	0.849631	0.875049	0.401147	0.569315	0.670374	0.742398	0.75568						Childhood Illness	0.119743	0.0767703	0.142059	0.150607	0.105623	0.0815641	0.143422	0.106028		0.099978	0.101671	0.101997	0.101862	0.101247	0.129196	0.126581		0.0861881	0.127564	0.133622	0.104253	0.0885336	0.138186	0.115093
	TB		0.194931	0.566601	0.69251	0.797909	0.873187	0.167564	0.532746	0.654344	0.763132	0.845022						Malaria	0.274234	0.60403	0.501955	0.486361	0.524575	0.51879	0.531505	0.569136		0.222967	0.230327	0.235048	0.239096	0.242216	0.313432	0.320718		0.449393	0.40447	0.398547	0.420625	0.420859	0.451233	0.459575
	HIV		0.640908	0.81636	0.8994	0.913585	0.926872	0.626132	0.795692	0.876401	0.877178	0.880085						TB	0.021072	0.0565057	0.0271841	0.0227536	0.0212444	0.0203771	0.0318246	0.0244749		0.015261	0.0129403	0.0109654	0.00933169	0.007932	0.0161114	0.0113749		0.0397684	0.0220721	0.0186346	0.0169067	0.0159705	0.0260406	0.0186973
	Q5 annual decline	-0.0447468																HIV	0.120861	0.0766027	0.108967	0.136483	0.174573	0.191311	0.101196	0.182199		0.261106	0.241275	0.232131	0.226047	0.223096	0.0148052	0.0139679		0.151475	0.156452	0.169904	0.193316	0.202566	0.0693961	0.108003
	Percent decline in infections
	TB		0.0816327	0.400073	0.458842	0.511854	0.511854	0.0504138	0.353209	0.391673	0.427849	0.403435					Cost benefit (excluding system costs)
	HIV		0.499952	0.709954	0.823099	0.851365	0.881451	0.334982	0.552925	0.684417	0.695287	0.72068						Cost per death averted		6082.65	3258.28	2790.45	2393.73	2360.88	3432.52	2343.37
	TFR calc	9.88128e+07	1.11471e+08	1.25276e+08	1.47114e+08	1.56031e+08	1.56031e+08	9.60155e+07	8.6629e+07	7.35961e+07	5.7112e+07	5.86808e+07
		2015	2020	2025	2030
	Inflation Factor	1.06433	1.15649	1.25827	1.3687
	Potential excess	4.21515e+06	1.20929e+07	2.35535e+07	3.95107e+07
	1% less enhanced (3/4 of factor)* enh	7.79037e+06	2.52713e+07	5.05551e+07	8.13815e+07
	Net effect (savings vs. incr cost)	3.57522e+06	1.31784e+07	2.70016e+07	4.18708e+07

## Sheet: Burundi
Burundi	Adjusted figures	1																						Incremental						Constant Coverage Scenario								Accelerated Uptake Scenario
		Baseline			Constant coverage					Convergence			Events Averted						Baseline	Annual Level					10-year Totals			Annual Level					10-year Totals			Annual Level					10-year Totals
Condition	Events	2011	2015	2020	2025	2030	2035	2015	2020	2025	2030	2035	2016-25	2026-2035	In 2030		Cost	Category	2011	2015	2020	2025	2030	2035	2016-25	2026-2035		2015	2020	2025	2030	2035	2016-25	2026-2035		2015	2020	2025	2030	2035	2016-25	2026-2035
RMNCH	Births	277568	313181	339665	349238	355088	373241	236458	227022	229722	225141	223403	1112569	1331449	129947		RMNCH
	TFR	3.77	3.77	3.77	3.77	3.77	3.77	2.82	2.5	2.5	2.5	2.5						Family Planning	540158	237959	345923	399730	451661	503691	2.89488e+06	3.04796e+06		584192	634810	678808	724068	771765	6.95536e+06	8.77813e+06		822150	980733	1.07854e+06	1.17573e+06	1.27546e+06	9.85024e+06	1.18261e+07
	Maternal Deaths	2955	3335	3617	3719	3781	3974	2647	1876	1133	1010	974	18302	28007	2771			Maternal and Newborn health	1.41868e+06	859243	2.92039e+06	5.56362e+06	7.20414e+06	8.19931e+06	3.06443e+07	6.84506e+07		1.60069e+06	1.73606e+06	1.78499e+06	1.81489e+06	1.90767e+06	1.88641e+07	2.20546e+07		2.45994e+06	4.65645e+06	7.34861e+06	9.01903e+06	1.0107e+07	4.95085e+07	9.05052e+07
	Stillbirths	8324.99	9393.34	10186.9	10474.2	10650	11193.9	7900.71	6517.43	5419.95	5104.04	4847.2	37670.6	57081	5545.92			Immunization	6.52364e+06	3.10164e+06	2.64961e+06	3.07375e+06	3.29018e+06	3.44642e+06	1.99054e+07	1.58062e+07		7.36064e+06	7.98309e+06	8.20808e+06	8.34557e+06	8.77221e+06	8.67447e+07	1.01416e+08		1.04623e+07	1.06327e+07	1.12818e+07	1.16358e+07	1.22186e+07	1.0665e+08	1.17222e+08
	Neonatal deaths (<1 Mo)	11131	12555	13614	13997	14231	14959	6043	3698	2243	1783	1572	99613	125753	12448			Treatment of Childhood illness	1.35363e+06	398171	1.40811e+06	2.45187e+06	2.82501e+06	2.96181e+06	1.22138e+07	2.44578e+07		1.51088e+06	1.68313e+06	1.76041e+06	1.79059e+06	1.85463e+06	1.83055e+07	2.1683e+07		1.90905e+06	3.09124e+06	4.21228e+06	4.6156e+06	4.81643e+06	3.05193e+07	4.61409e+07
	Deaths (1-59 Mo)	34731	38627	42627	44387	45127	46828	21914	15528	12754	11325	10640	267432	340677	33802		HIV/AIDS, TB, and Malaria
	Under 5 Deaths	45862	51182	56241	58384	59358	61787	27957	19226	14997	13108	12212	367045	466430	46250			Malaria Commodities	980456	7.28946e+06	8.04257e+06	8.85804e+06	9.77786e+06	1.07801e+07	7.15455e+07	8.70246e+07		212503	238926	286164	347417	403460	1.22589e+07	1.52326e+07		7.50196e+06	8.2815e+06	9.1442e+06	1.01253e+07	1.11835e+07	8.38044e+07	1.02257e+08
	Under 5 Mortality Rate	165.228	163.426	165.578	167.175	167.164	165.542	118.232	84.6878	65.2833	58.2213	54.6635			108.943			Other Malaria Costs	600646	3.33654e+06	3.7738e+06	4.26473e+06	4.82774e+06	5.42993e+06	3.7331e+07	4.67529e+07		661574	722645	771714	825578	896174	8.19199e+06	1.0415e+07		3.99811e+06	4.49645e+06	5.03644e+06	5.65332e+06	6.3261e+06	4.5523e+07	5.71679e+07
	Maternal Mortality Rate	1064.76	1064.76	1064.76	1064.76	1064.76	1064.76	1119.58	826.35	493.3	448.45	435.82			616.31			TB Treatment	2100000	5.16191e+06	2.73898e+06	2.35893e+06	2.02588e+06	2.15665e+06	2.89987e+07	1.7053e+07		2100000	2100000	2100000	2100000	2100000	2.28933e+07	2.52806e+07		7.26191e+06	4.83898e+06	4.45893e+06	4.12588e+06	4.25665e+06	5.1892e+07	4.23337e+07
TB	New Cases	11823	11585.5	11295.3	11012.3	10736.5	10467.6	10639.7	6776.35	5959.42	5240.99	5109.71	40375.8	53689.7	5495.52			ART and PMTCT for HIV	2.84128e+06	1.14152e+07	1.81606e+07	2.45111e+07	2.90168e+07	3.27052e+07	61789925	1.3378e+08		3.36618e+06	3.0477e+06	2.87363e+06	2.86591e+06	2.96193e+06	5560510	8.80926e+06		1.47814e+07	2.12083e+07	2.73848e+07	3.18827e+07	3.56671e+07	67350435	142589340
	Deaths (5 and up)	2619	2566.39	2502.1	2439.43	2378.32	2318.75	2070.47	1090.64	758.628	490.815	306.582	13345.9	18861.5	1887.51			Other HIV Costs	0	9.65912e+06	1.66985e+07	2.11443e+07	2.50614e+07	2.82622e+07	6.41348e+07	1.47295e+08		3.11683e+06	2.82194e+06	2.66077e+06	2.65362e+06	2.74252e+06	5.17127e+06	8.19261e+06		1.2776e+07	1.95205e+07	2.38051e+07	2.77151e+07	3.10048e+07	6.93061e+07	1.55487e+08
HIV/AIDS	New infections	13951	13227	13931	14788	15775	16894	6614	4445.5	3138	2876.5	2778	15372.4	26130.3	12898.5		Health Systems Costs			1.72007e+08	1.27786e+08	1.38553e+08	1.44846e+08	1.60339e+08	1.41141e+09	1.50517e+09										1.72007e+08	1.27786e+08	1.38553e+08	1.44846e+08	1.60339e+08	1.41141e+09	1.50517e+09
	Deaths	15796	15698	14386	13524	13400	13787	3917.81	2304.86	1648.2	1786.9	2071.33	8777.95	17604	11613.1
TB and HIV	Combined HIV and TB deaths	17523	17379.7	16070.1	15190.2	15014	15325.6	5698.21	3231.03	2290.24	2167.39	2262	21045.4	34687.9	12846.7		Total Program Costs		1.63585e+07	4.14592e+07	5.67385e+07	7.26261e+07	8.44807e+07	9.44454e+07	3.29458e+08	5.43668e+08		2.05135e+07	2.09683e+07	2.11246e+07	2.14677e+07	2.24104e+07	1.84946e+08	2.21862e+08		6.19727e+07	7.77068e+07	9.37506e+07	1.05948e+08	1.16856e+08	5.14404e+08	7.65529e+08
Total Deaths		74665	81290	86115	87767.4	88803	92280.5	44202.9	30850.5	23840.2	21389.4	20295.2	444063	586206	67413.6			Population	8898987	9185465	9779483	10997718	11563950	11563950	98436187	110497518		9556053	10471254	11426382	12382660	13368342	105712991	124844941		9185465	9779483	10395817	10997718	11563950	98436187	110497518
		0	0	0	0	0	0	0	0	0	0	0						Cost per capita (and average)	1.83824	4.51357	5.80179	6.60374	7.30552	8.16722	3.34692	4.92018		2.14665	2.00246	1.84875	1.73369	1.67638	1.74951	1.7771		6.74682	7.94591	9.01811	9.63367	10.1052	5.22576	6.92802
		0	0	0	0	0	0	0	0	0	0	0					Total Overall Costs (incl HSS)			2.13467e+08	1.84524e+08	2.11179e+08	2.29326e+08	2.54785e+08	1.74087e+09	2.04883e+09		2.05135e+07	2.09683e+07	2.11246e+07	2.14677e+07	2.24104e+07	1.84946e+08	2.21862e+08		2.3398e+08	2.05493e+08	2.32303e+08	2.50794e+08	2.77195e+08	1.92581e+09	2.2707e+09
			Convergence vs. constant coverage					Convergence vs. 2011 baseline										Cost per capita (and average)	0	23.2396	18.8685	19.202	19.8311	22.0327	17.6852	18.5419		2.14665	2.00246	1.84875	1.73369	1.67638	1.74951	1.7771		25.4729	21.0126	22.3458	22.8042	23.9706	19.5641	20.5497
Ratios	Percent decline in deaths		2015	2020	2025	2030	2035	2015	2020	2025	2030	2035
	Maternal		0.206297	0.481338	0.695348	0.732875	0.754907	0.10423	0.365144	0.616582	0.658206	0.670389					Ratios	Percent of program costs
	Stillbirths		0.158903	0.360216	0.482544	0.520746	0.566978	0.0509647	0.217125	0.348954	0.386901	0.417753						Family planning	0.03302	0.00573958	0.00609679	0.00550395	0.00534633	0.00533314	0.00878678	0.00560629		0.0284784	0.0302747	0.0321336	0.0337283	0.0344379	0.0376076	0.0395658		0.0132663	0.0126209	0.0115043	0.0110972	0.0109148	0.0191488	0.0154483
	Neonatal		0.518678	0.728368	0.839751	0.87471	0.894913	0.457102	0.667775	0.821346	0.839817	0.874791						Maternal and Newborn	0.0867242	0.020725	0.0514709	0.0766063	0.0852755	0.0868154	0.0930143	0.125905		0.0780313	0.0827947	0.0844984	0.0845407	0.0851246	0.101998	0.099407		0.0396939	0.0599233	0.0783846	0.0851266	0.0864911	0.0962443	0.118226
	1-59 months		0.432677	0.635724	0.712664	0.749042	0.772786	0.369036	0.552907	0.632778	0.673922	0.693645						Immunization	0.398792	0.0748118	0.0466986	0.0423229	0.0389459	0.0364912	0.0604186	0.0290733		0.358819	0.380722	0.388556	0.388751	0.391436	0.469028	0.457112		0.168821	0.136831	0.120339	0.109825	0.104562	0.207327	0.153125
	Under 5		0.453773	0.65815	0.743132	0.77917	0.802353	0.39041	0.580786	0.672997	0.714186	0.733723						Childhood Illness	0.0827479	0.00960391	0.0248176	0.0337602	0.0334397	0.03136	0.0370723	0.0449867		0.073653	0.0802701	0.0833347	0.0834089	0.0827576	0.098978	0.0977323		0.0308047	0.0397808	0.0449307	0.0435646	0.0412169	0.0593295	0.0602732
	TB		0.193236	0.56411	0.689014	0.793629	0.867781	0.209443	0.583566	0.710337	0.812594	0.882939						Malaria	0.0966533	0.2563	0.20826	0.180689	0.172887	0.171634	0.330471	0.246065		0.0426098	0.0458583	0.0500781	0.0546401	0.0579926	0.110578	0.115602		0.185567	0.164438	0.151259	0.148927	0.14984	0.251412	0.208255
	HIV		0.750426	0.839785	0.878128	0.866649	0.849762	0.751975	0.854086	0.895657	0.886876	0.86887						TB	0.128374	0.124506	0.0482737	0.0324805	0.0239803	0.0228349	0.0880193	0.0313666		0.102372	0.100151	0.0994103	0.0978216	0.0937067	0.123784	0.113948		0.117179	0.0622722	0.0475616	0.0389423	0.0364265	0.100878	0.0552998
	Q5 annual decline	-0.0450428																HIV	0.173689	0.508314	0.614382	0.628637	0.640125	0.645532	0.382218	0.516997		0.316037	0.279929	0.261989	0.257109	0.254545	0.0580267	0.0766328		0.444668	0.524134	0.546021	0.562517	0.570549	0.26566	0.389373
	Percent decline in infections
	TB		0.0816327	0.400073	0.458842	0.511854	0.511854	0.100082	0.426851	0.495947	0.556713	0.567816					Cost benefit (excluding system costs)
	HIV		0.499962	0.680892	0.787801	0.817655	0.835563	0.525912	0.681349	0.77507	0.793814	0.800874						Cost per death averted		5755.82	3338.93	3303.42	3401.78	3539.4	3920.31	3495.08
	TFR calc	3.35492e+07	3.46292e+07	3.68687e+07	4.14614e+07	4.35961e+07	4.35961e+07	2.5903e+07	2.44487e+07	2.59895e+07	27494295	28909875
		2015	2020	2025	2030
	Inflation Factor	1.03673	1.08468	1.1365	1.19577
	Potential excess	753371	1.77558e+06	2.88354e+06	4.20265e+06
	1% less enhanced (3/4 of factor)* enh	1.70699e+06	4.93511e+06	9.59783e+06	1.55559e+07
	Net effect (savings vs. incr cost)	953619	3.15953e+06	6.71429e+06	1.13532e+07

## Sheet: CAR
CAR	Adjusted figures	1																						Incremental						Constant Coverage Scenario								Accelerated Uptake Scenario
		Baseline			Constant coverage					Convergence			Events Averted						Baseline	Annual Level					10-year Totals			Annual Level					10-year Totals			Annual Level					10-year Totals
Condition	Events	2011	2015	2020	2025	2030	2035	2015	2020	2025	2030	2035	2016-25	2026-2035	In 2030		Cost	Category	2011	2015	2020	2025	2030	2035	2016-25	2026-2035		2015	2020	2025	2030	2035	2016-25	2026-2035		2015	2020	2025	2030	2035	2016-25	2026-2035
RMNCH	Births	155591	175179	199058	220489	241149	266603	160250	152483	133568	126728	135786	516853	1155372	114421		RMNCH
	TFR	4.55	4.55	4.55	4.55	4.55	4.55	3.99	3.31	2.63	2.32	2.32						Family Planning	367618	213678	530258	942790	1.29408e+06	1.57413e+06	5.09482e+06	1.12274e+07		406923	458640	512878	574923	642869	5.28487e+06	7.7526e+06		620600	988898	1.45567e+06	1.869e+06	2.217e+06	1.03797e+07	1.898e+07
	Maternal Deaths	1385	1559	1772	1962	2146	2373	972	552	462	435	465	12101	17318	1711			Maternal and Newborn health	1.60631e+06	904745	2.26291e+06	3.21292e+06	4.1342e+06	5.43084e+06	1.99377e+07	3.40468e+07		1.82048e+06	2.08154e+06	2.31584e+06	2.54174e+06	2.82002e+06	2.39298e+07	3.42931e+07		2.72522e+06	4.34445e+06	5.52876e+06	6.67594e+06	8.25086e+06	4.38675e+07	6.83399e+07
	Stillbirths	3952.28	4449.82	5056.57	5600.78	6125.39	6771.34	3474.06	2719.7	2325.9	2192.88	2345.6	23622.9	39765.7	3932.5			Immunization	1.43497e+06	2.26562e+06	2.36645e+06	1.83004e+06	1.78172e+06	2.31593e+06	1.90909e+07	8.04537e+06		1.80651e+06	2.25944e+06	2.66592e+06	3.05781e+06	3.5406e+06	2.61236e+07	4.14996e+07		4.07214e+06	4.62589e+06	4.49596e+06	4.83953e+06	5.85653e+06	4.52146e+07	4.9545e+07
	Neonatal deaths (<1 Mo)	7197	8100	9202	10191	11146	12322	3583	1840	1192	949	922	73914	103251	10197			Treatment of Childhood illness	457507	410245	1.50523e+06	1.8236e+06	1.44178e+06	1.65498e+06	1.3004e+07	1.13109e+07		617589	848862	1.06275e+06	1.25943e+06	1.47835e+06	9.88374e+06	1.70897e+07		1.02783e+06	2.35409e+06	2.88636e+06	2.70121e+06	3.13333e+06	2.28877e+07	2.84006e+07
	Deaths (1-59 Mo)	16907	18690	21180	23534	25769	28351	15232	9752	6617	5279	5402	116630	206000	20490		HIV/AIDS, TB, and Malaria
	Under 5 Deaths	24104	26790	30382	33725	36915	40673	18815	11592	7809	6228	6324	190544	309251	30687			Malaria Commodities	3.78864e+06	5.5923e+06	6.71772e+06	7.72881e+06	8.95105e+06	1.09374e+07	5.48591e+07	6.45569e+07		3637836	4068918	4529102	5083508	5746537	5.4182e+07	7.93537e+07		9.23013e+06	1.07866e+07	1.22579e+07	1.40346e+07	1.66839e+07	1.09041e+08	1.43911e+08
	Under 5 Mortality Rate	154.919	152.929	152.629	152.955	153.08	152.56	117.41	76.0216	58.4646	49.1446	46.5733			103.935			Other Malaria Costs	4.72949e+06	4.10379e+06	5.18908e+06	6.21819e+06	7.61785e+06	9.74666e+06	4.35233e+07	5.22563e+07		5.21411e+06	5.84652e+06	6.50575e+06	7.28074e+06	8.2116e+06	6.82404e+07	1.00521e+08		9.31791e+06	1.10356e+07	1.27239e+07	1.48986e+07	1.79583e+07	1.11764e+08	1.52778e+08
	Maternal Mortality Rate	890	890	890	890	890	890	606.28	362.22	345.93	343.45	342.15			546.55			TB Treatment	4400000	991839	355729	1.14041e+06	1.89989e+06	3.44632e+06	1.23647e+06	7.25566e+06		4400000	4400000	4400000	4400000	4400000	5.0099e+07	5.85718e+07		5.39184e+06	4.75573e+06	5.54041e+06	6.29989e+06	7.84632e+06	5.13354e+07	6.58275e+07
TB	New Cases	17880	17720.2	17522.6	17327.1	17133.8	16942.7	16273.7	10512.3	9376.7	8363.8	8270.5	62849.7	85812.2	8769.99			ART and PMTCT for HIV	2.64713e+06	5.95271e+06	8.6156e+06	1.07021e+07	1.16998e+07	1.26403e+07	61789925	1.3378e+08		3.14619e+06	2.37228e+06	1.95554e+06	1.78352e+06	1.76821e+06	5560510	8.80926e+06		9.0989e+06	1.09879e+07	1.26576e+07	1.34834e+07	1.44085e+07	67350435	142589340
	Deaths (5 and up)	6544	6485.53	6413.18	6341.64	6270.89	6200.94	5126.15	2641.18	1758.11	1035.01	496.23	35976.4	52523.6	5235.88			Other HIV Costs	0	4.95131e+06	7.91686e+06	9.19235e+06	1.00694e+07	1.08878e+07	6.41348e+07	1.47295e+08		2.91314e+06	2.19656e+06	1.81068e+06	1.65141e+06	1.63723e+06	5.17127e+06	8.19261e+06		7.86444e+06	1.01134e+07	1.1003e+07	1.17208e+07	1.25251e+07	6.93061e+07	1.55487e+08
HIV/AIDS	New infections	5027	4410	4518	4871	5377	5978	2205	1481.83	1046	958.833	926	15372.4	26130.3	4418.17		Health Systems Costs			9.34711e+07	7.16011e+07	7.87627e+07	8.24608e+07	9.20405e+07	7.90841e+08	8.58558e+08										9.34711e+07	7.16011e+07	7.87627e+07	8.24608e+07	9.20405e+07	7.90841e+08	8.58558e+08
	Deaths	10349	9253	6831	5310	4829	4896	2655	1361.82	869.161	855.519	889.632	8777.95	17604	3973.48
TB and HIV	Combined HIV and TB deaths	13298	12389.2	10425.7	9172.05	8737.72	8735.4	6125.25	3151.12	2068	1488.09	1090.85	35227.4	55199.3	7249.63		Total Program Costs		1.94317e+07	2.53862e+07	3.54598e+07	4.27912e+07	4.88898e+07	5.86344e+07	2.82671e+08	4.69774e+08		2.39628e+07	2.45328e+07	2.57585e+07	2.76331e+07	3.02454e+07	2.48475e+08	3.56084e+08		4.9349e+07	5.99926e+07	6.85497e+07	7.65229e+07	8.88798e+07	5.31146e+08	8.25858e+08
Total Deaths		42739.3	45188	47636.3	50459.8	53924.1	58552.7	29386.3	18014.8	12664.9	10344	10225.5	261495	421534	43580.1			Population	4490131	4991500	5479650	6261016	6638112	6638112	55155809	63028607		4872154	5435917	6091249	6825846	7645827	55125282	69179371		4991500	5479650	5909688	6261016	6638112	55155809	63028607
		0	0	0	0	0	0	0	0	0	0	0						Cost per capita (and average)	4.32764	5.08589	6.47118	6.83455	7.36502	8.833	5.12496	7.45335		4.91831	4.51309	4.22877	4.0483	3.95581	4.50746	5.14726		9.88661	10.9483	11.5995	12.2221	13.3893	9.62992	13.1029
		0	0	0	0	0	0	0	0	0	0	0					Total Overall Costs (incl HSS)			1.18857e+08	1.07061e+08	1.21554e+08	1.31351e+08	1.50675e+08	1.07351e+09	1.32833e+09		2.39628e+07	2.45328e+07	2.57585e+07	2.76331e+07	3.02454e+07	2.48475e+08	3.56084e+08		1.4282e+08	1.31594e+08	1.47312e+08	1.58984e+08	1.8092e+08	1.32199e+09	1.68442e+09
			Convergence vs. constant coverage					Convergence vs. 2011 baseline										Cost per capita (and average)	0	23.8119	19.5379	19.4144	19.7873	22.6985	19.4633	21.0751		4.91831	4.51309	4.22877	4.0483	3.95581	4.50746	5.14726		28.6127	24.015	24.9273	25.3926	27.2548	23.9682	26.7246
Ratios	Percent decline in deaths		2015	2020	2025	2030	2035	2015	2020	2025	2030	2035
	Maternal		0.376523	0.688488	0.764526	0.797297	0.804046	0.298195	0.601444	0.666426	0.685921	0.66426					Ratios	Percent of program costs
	Stillbirths		0.21928	0.462145	0.584719	0.642001	0.653599	0.120998	0.311865	0.411506	0.445161	0.40652						Family planning	0.0189185	0.00841706	0.0149538	0.0220323	0.0264692	0.0268465	0.0180239	0.0238997		0.0169815	0.018695	0.0199111	0.0208056	0.0212551	0.0212692	0.0217718		0.0125757	0.0164837	0.0212352	0.0244241	0.0249438	0.0195421	0.0229822
	Neonatal		0.557654	0.800043	0.883034	0.914857	0.925174	0.502154	0.744338	0.85284	0.86814	0.886173						Maternal and Newborn	0.0826648	0.0356392	0.0638162	0.0750836	0.0845616	0.092622	0.0705333	0.0724748		0.075971	0.0848475	0.089906	0.0919817	0.093238	0.0963066	0.0963063		0.0552234	0.0724165	0.0806533	0.0872411	0.0928316	0.0825903	0.0827502
	1-59 months		0.185019	0.539566	0.718832	0.795141	0.80946	0.0990714	0.423197	0.608624	0.687762	0.680487						Immunization	0.0738468	0.0892462	0.0667361	0.0427667	0.0364436	0.0394978	0.0675377	0.0171261		0.0753882	0.0920987	0.103497	0.110657	0.117062	0.105136	0.116544		0.0825171	0.0771076	0.0655869	0.0632429	0.0658927	0.0851264	0.0599921
	Under 5		0.297686	0.618458	0.768451	0.831288	0.844516	0.219424	0.519084	0.676029	0.74162	0.737637						Childhood Illness	0.0235444	0.0161601	0.0424488	0.0426163	0.0294905	0.0282255	0.046004	0.0240773		0.0257729	0.0346012	0.0412584	0.0455768	0.0488785	0.0397776	0.0479934		0.0208279	0.0392397	0.0421061	0.0352994	0.0352536	0.0430912	0.0343892
	TB		0.209602	0.588164	0.722767	0.83495	0.919975	0.216663	0.596397	0.73134	0.841838	0.92417						Malaria	0.438363	0.381943	0.335783	0.325932	0.338903	0.352763	0.348046	0.248658		0.369404	0.404171	0.428397	0.447444	0.461496	0.492695	0.505148		0.375854	0.363749	0.364434	0.378098	0.389764	0.415714	0.359249
	HIV		0.713066	0.800641	0.836316	0.822837	0.818294	0.743453	0.86841	0.916015	0.917333	0.914037						TB	0.226435	0.0390699	0.0100319	0.0266505	0.0388606	0.0587764	0.00437422	0.015445		0.183618	0.179352	0.170818	0.15923	0.145477	0.201626	0.164489		0.109259	0.079272	0.0808232	0.0823268	0.0882801	0.0966503	0.079708
	Q5 annual decline	-0.0488449																HIV	0.136228	0.429525	0.466231	0.464919	0.445272	0.401269	0.445481	0.598319		0.252864	0.186234	0.146213	0.124305	0.112593	0.0431906	0.0477468		0.343742	0.351732	0.345161	0.329368	0.303034	0.257286	0.36093
	Percent decline in infections
	TB		0.0816327	0.400073	0.458842	0.511854	0.511854	0.0898379	0.412066	0.475576	0.532226	0.537444					Cost benefit (excluding system costs)
	HIV		0.5	0.672016	0.78526	0.821679	0.845099	0.561369	0.705225	0.791924	0.809263	0.815795						Cost per death averted		7521.8	3614.31	3216.14	3014	3117.8	4105.28	3151.19
	TFR calc	2.04301e+07	22711325	2.49324e+07	2.84876e+07	3.02034e+07	3.02034e+07	19916085	1.81376e+07	1.55425e+07	1.45256e+07	1.54004e+07
		2015	2020	2025	2030
	Inflation Factor	1.0525	1.12906	1.21435	1.31578
	Potential excess	1.25802e+06	3.16628e+06	5.52131e+06	8.72593e+06
	1% less enhanced (3/4 of factor)* enh	1.94307e+06	5.80714e+06	1.10202e+07	1.81232e+07
	Net effect (savings vs. incr cost)	685056	2.64086e+06	5.49887e+06	9.39728e+06

## Sheet: Cambodia
Cambodia	Adjusted figures	1																						Incremental						Constant Coverage Scenario								Accelerated Uptake Scenario
		Baseline			Constant coverage					Convergence			Events Averted						Baseline	Annual Level					10-year Totals			Annual Level					10-year Totals			Annual Level					10-year Totals
Condition	Events	2011	2015	2020	2025	2030	2035	2015	2020	2025	2030	2035	2016-25	2026-2035	In 2030		Cost	Category	2011	2015	2020	2025	2030	2035	2016-25	2026-2035		2015	2020	2025	2030	2035	2016-25	2026-2035		2015	2020	2025	2030	2035	2016-25	2026-2035
RMNCH	Births	341020	331189	348915	349416	341713	336112	354818	375083	375683	368209	366368	-260166	-273852	-26496		RMNCH
	TFR	2.45	2.18	2.17	2.17	2.17	2.17	2.34	2.34	2.34	2.34	2.34						Family Planning	6.97635e+06	1.75669e+06	3.18092e+06	4.66387e+06	6.41833e+06	8.58275e+06	1.47812e+07	2.00343e+07		8.24994e+06	8.76084e+06	9.28473e+06	9.61855e+06	9.59756e+06	1.06328e+08	1.42308e+08		1.00066e+07	1.19418e+07	1.39486e+07	1.60369e+07	1.81803e+07	1.21109e+08	1.62343e+08
	Maternal Deaths	853	832	876	877	858	844	796	699	390	365	359	2995	4910	493			Maternal and Newborn health	8.16655e+06	4.79368e+06	1.29709e+07	2.38562e+07	3.16876e+07	3.7667e+07	1.27681e+08	2.79628e+08		8.00785e+06	8.4518e+06	8.46436e+06	8.2714e+06	8.13115e+06	1.01295e+08	1.23015e+08		1.28015e+07	2.14227e+07	3.23206e+07	3.9959e+07	4.57981e+07	2.28977e+08	4.02644e+08
	Stillbirths	6635.04	6443.97	6788.59	6798.18	6648.12	6539.06	6022.83	5918.18	5262.35	5094.03	5050.42	10784.8	15372.6	1554.09			Immunization	9.77929e+06	7.03292e+06	1.85569e+07	2.29754e+07	2.6516e+07	3.02161e+07	1.57834e+08	2.21568e+08		9.39452e+06	1.01166e+07	1.01371e+07	9.82323e+06	9.59508e+06	1.20956e+08	1.4607e+08		1.64274e+07	2.86735e+07	3.31124e+07	3.63392e+07	3.98112e+07	2.7879e+08	3.67638e+08
	Neonatal deaths (<1 Mo)	7027	6830	7196	7206	7047	6932	6363	4930	2947	2397	2147	27431	46356	4650			Treatment of Childhood illness	3.2447e+06	7.21927e+06	1.9454e+07	2.99561e+07	3.18879e+07	3.28061e+07	1.92874e+08	3.04221e+08		3.1875e+06	3.27514e+06	3.34518e+06	3.28612e+06	3.21663e+06	3.95205e+07	4.87838e+07		1.04068e+07	2.27292e+07	3.33013e+07	3.5174e+07	3.60227e+07	2.32394e+08	3.53005e+08
	Deaths (1-59 Mo)	10412	9986	10325	10469	10274	10086	7854	7086	6618	6216	6059	32437	40290	4058		HIV/AIDS, TB, and Malaria
	Under 5 Deaths	17439	16816	17521	17675	17321	17018	14217	12016	9565	8613	8206	59868	86646	8708			Malaria Commodities	436026	8.02452e+06	9.00464e+06	1.01676e+07	1.14856e+07	1.3039e+07	9.04109e+07	1.13787e+08		493380	536009	577741	617531	656554	6.38143e+06	9.06639e+06		8.5179e+06	9.54065e+06	1.07453e+07	1.21031e+07	1.36955e+07	9.67923e+07	1.22853e+08
	Under 5 Mortality Rate	51.1378	50.7746	50.2157	50.5844	50.6887	50.6319	40.0684	32.0356	25.4603	23.3916	22.3982			27.2971			Other Malaria Costs	969772	2.04769e+06	2.62121e+06	3.28161e+06	4.03991e+06	4.97422e+06	2.46295e+07	3.52023e+07		1.05249e+06	1.14242e+06	1.22693e+06	1.30601e+06	1.38401e+06	1.37439e+07	1.93712e+07		3.10018e+06	3.76363e+06	4.50854e+06	5.34593e+06	6.35824e+06	3.83734e+07	5.45735e+07
	Maternal Mortality Rate	250.27	251.1	251.1	251.1	251.1	251.1	224.22	186.44	103.69	99.17	97.94			151.93			TB Treatment	8800000	2.97991e+07	1.80159e+07	1.70786e+07	1.61675e+07	1.8009e+07	1.83672e+08	1.26695e+08		8800000	8800000	8800000	8800000	8800000	1.06178e+08	1.30936e+08		3.85991e+07	2.68159e+07	2.58786e+07	2.49675e+07	2.6809e+07	2.8985e+08	2.57632e+08
TB	New Cases	60967	59175.1	57009.1	54922.4	52912.1	50975.4	54344.5	34201.3	29721.7	25828.9	24883.4	203208	264267	27083.2			ART and PMTCT for HIV	7.08513e+06	3.90734e+06	5.00943e+06	6.19526e+06	7.66843e+06	9.48599e+06	61789925	1.3378e+08		7.68325e+06	8.04e+06	8.31009e+06	8.49665e+06	8.58614e+06	5560510	8.80926e+06		1.15906e+07	1.30494e+07	1.45054e+07	1.61651e+07	1.80721e+07	67350435	142589340
	Deaths (5 and up)	10445	10138	9766.93	9409.43	9065.02	8733.21	8302.13	4431.68	3161.92	2148.76	1493.01	50091.5	68898.3	6916.26			Other HIV Costs	0	2.90397e+06	4.56645e+06	4.9147e+06	6.18473e+06	7.75963e+06	6.41348e+07	1.47295e+08		7.11412e+06	7.44444e+06	7.69453e+06	7.86727e+06	7.95013e+06	5.17127e+06	8.19261e+06		1.00181e+07	1.20109e+07	1.26092e+07	1.4052e+07	1.57098e+07	6.93061e+07	1.55487e+08
HIV/AIDS	New infections	1371	1523	1609	1701	1789	1806	762	511.417	361	335.238	320	15372.4	26130.3	1453.76		Health Systems Costs			3.13284e+08	2.3393e+08	2.54893e+08	2.67414e+08	2.96858e+08	2.58534e+09	2.7796e+09										3.13284e+08	2.3393e+08	2.54893e+08	2.67414e+08	2.96858e+08	2.58534e+09	2.7796e+09
	Deaths	668	1339.22	1414.84	1641.02	1725.91	1722.75	663.064	445.016	348.994	324.089	305.25	8777.95	17604	1401.83
TB and HIV	Combined HIV and TB deaths	10424	10453.4	10184.3	10064.6	9828.28	9523.2	8367	4475.22	3277	2255.62	1678.45	54947.2	80739	7572.66		Total Program Costs		4.54578e+07	6.74851e+07	9.33803e+07	1.23089e+08	1.42056e+08	1.6254e+08	9.17807e+08	1.38221e+09		5.3983e+07	5.65673e+07	5.78406e+07	5.80867e+07	5.79172e+07	5.05135e+08	6.36553e+08		1.21468e+08	1.49948e+08	1.8093e+08	2.00143e+08	2.20457e+08	1.42294e+09	2.01876e+09
Total Deaths		35351	34545.3	35369.8	35414.8	34655.4	33924.3	29402.8	23108.4	18494.3	16327.6	15293.9	128595	187668	18327.8			Population	15875013	16729823	17902713	20303964	21409876	21409876	180309807	204056433		16641682	17665671	18720983	19728231	20651137	177746846	198102991		16729823	17902713	19125033	20303964	21409876	180309807	204056433
		0	0	0	0	0	0	0	0	0	0	0						Cost per capita (and average)	2.86348	4.03382	5.21599	6.06233	6.63507	7.59181	5.09017	6.77367		3.24385	3.2021	3.08961	2.94435	2.80455	2.84188	3.21324		7.26058	8.37569	9.46037	9.85732	10.297	7.89165	9.89317
		0	0	0	0	0	0	0	0	0	0	0					Total Overall Costs (incl HSS)			3.80769e+08	3.2731e+08	3.77983e+08	4.0947e+08	4.59397e+08	3.50314e+09	4.16181e+09		5.3983e+07	5.65673e+07	5.78406e+07	5.80867e+07	5.79172e+07	5.05135e+08	6.36553e+08		4.34752e+08	3.83878e+08	4.35823e+08	4.67556e+08	5.17315e+08	4.00828e+09	4.79836e+09
			Convergence vs. constant coverage					Convergence vs. 2011 baseline										Cost per capita (and average)	0	22.7599	18.2827	18.6162	19.1253	21.4573	19.4285	20.3954		3.24385	3.2021	3.08961	2.94435	2.80455	2.84188	3.21324		25.9866	21.4424	22.7881	23.0278	24.1624	22.23	23.5149
Ratios	Percent decline in deaths		2015	2020	2025	2030	2035	2015	2020	2025	2030	2035
	Maternal		0.0432692	0.202055	0.555302	0.574592	0.574645	0.066823	0.180539	0.54279	0.572098	0.579132					Ratios	Percent of program costs
	Stillbirths		0.0653535	0.128217	0.225919	0.233764	0.227654	0.0922684	0.108041	0.206885	0.232253	0.238825						Family planning	0.153469	0.0260307	0.0340641	0.0378901	0.0451817	0.052804	0.0161049	0.0144944		0.152825	0.154875	0.160523	0.165589	0.165712	0.210493	0.223561		0.0823807	0.0796395	0.0770939	0.0801272	0.0824665	0.0851115	0.0804168
	Neonatal		0.0683748	0.314897	0.591035	0.659855	0.690277	0.0944927	0.29842	0.568521	0.658887	0.685652						Maternal and Newborn	0.179651	0.0710331	0.138904	0.193812	0.223064	0.23174	0.139115	0.202305		0.14834	0.149411	0.146339	0.142397	0.140393	0.200532	0.193252		0.10539	0.142868	0.178636	0.199653	0.207742	0.160918	0.199451
	1-59 months		0.213499	0.313705	0.367848	0.394978	0.399266	0.245678	0.319439	0.364387	0.402997	0.418075						Immunization	0.215129	0.104214	0.198723	0.186656	0.186659	0.1859	0.171969	0.1603		0.174027	0.178843	0.175259	0.169113	0.165669	0.239453	0.22947		0.135241	0.191223	0.183012	0.181566	0.180585	0.195925	0.182111
	Under 5		0.154555	0.314194	0.45884	0.502742	0.517805	0.184758	0.31097	0.451517	0.506107	0.529445						Childhood Illness	0.0713783	0.106976	0.208331	0.243369	0.224474	0.201834	0.210146	0.220098		0.0590464	0.0578981	0.0578344	0.0565726	0.0555384	0.0782376	0.0766374		0.0856749	0.151581	0.184056	0.175744	0.1634	0.163319	0.174862
	TB		0.181089	0.546256	0.663962	0.762962	0.829043	0.205158	0.575712	0.697279	0.794279	0.85706						Malaria	0.0309253	0.149251	0.1245	0.109264	0.109292	0.110823	0.125343	0.10779		0.0286361	0.0296714	0.0312007	0.033115	0.0352325	0.0398415	0.0446743		0.0956471	0.0887262	0.0843082	0.0871831	0.0909646	0.0949903	0.0878886
	HIV		0.504889	0.685467	0.787331	0.812222	0.822813	0.00738954	0.333809	0.477554	0.514837	0.543039						TB	0.193586	0.441565	0.19293	0.13875	0.113811	0.110797	0.200121	0.0916613		0.163014	0.155567	0.152142	0.151498	0.151941	0.210198	0.205696		0.317771	0.178835	0.143031	0.124749	0.121606	0.203698	0.127618
	Q5 annual decline	-0.0338127																HIV	0.155862	0.100931	0.102547	0.0902594	0.0975191	0.106101	0.137202	0.203352		0.274111	0.273735	0.276702	0.281715	0.285515	0.0212454	0.0267093		0.177896	0.167127	0.149862	0.150978	0.153236	0.096038	0.147653
	Percent decline in infections
	TB		0.0816327	0.400073	0.458842	0.511854	0.511854	0.108625	0.439019	0.512495	0.576347	0.591854					Cost benefit (excluding system costs)
	HIV		0.499672	0.682152	0.787772	0.812611	0.822813	0.444201	0.626975	0.736689	0.755479	0.766594						Cost per death averted		74043.6	26694.3	22338.8	22341.5	24658.5	27241.7	22176.5
	TFR calc	3.88938e+07	3.6471e+07	3.88489e+07	4.40596e+07	4.64594e+07	4.64594e+07	3.91478e+07	4.18923e+07	4.47526e+07	4.75113e+07	5.00991e+07
		2015	2020	2025	2030
	Inflation Factor	1.07886	1.19095	1.32254	1.46829
	Potential excess	4.257e+06	1.08013e+07	1.86562e+07	2.72017e+07
	1% less enhanced (3/4 of factor)* enh	7.18407e+06	2.14739e+07	4.37684e+07	7.02943e+07
	Net effect (savings vs. incr cost)	2.92706e+06	1.06726e+07	2.51123e+07	4.30926e+07

## Sheet: Chad
Chad	Adjusted figures	1																						Incremental						Constant Coverage Scenario								Accelerated Uptake Scenario
		Baseline			Constant coverage					Convergence			Events Averted						Baseline	Annual Level					10-year Totals			Annual Level					10-year Totals			Annual Level					10-year Totals
Condition	Events	2011	2015	2020	2025	2030	2035	2015	2020	2025	2030	2035	2016-25	2026-2035	In 2030		Cost	Category	2011	2015	2020	2025	2030	2035	2016-25	2026-2035		2015	2020	2025	2030	2035	2016-25	2026-2035		2015	2020	2025	2030	2035	2016-25	2026-2035
RMNCH	Births	509967	579369	679020	792579	910927	1042882	528643	500203	463211	411584	382764	1966088	5177160	499343		RMNCH
	TFR	5.76	5.76	5.76	5.76	5.76	5.76	5.26	4.23	3.35	2.59	2.11						Family Planning	1.00188e+06	1.01623e+06	3.65744e+06	7.68118e+06	1.3706e+07	2.02664e+07	3.86352e+07	1.35145e+08		1.14555e+06	1.35196e+06	1.57327e+06	1.83125e+06	2.14407e+06	1.63682e+07	2.71228e+07		2.16178e+06	5.0094e+06	9.25445e+06	1.55373e+07	2.24105e+07	5.50034e+07	1.62268e+08
	Maternal Deaths	5610	6366	7460	8708	10008	11458	4310	3386	1991	1714	1583	46779	84675	8294			Maternal and Newborn health	4.25627e+06	6.43074e+06	1.54903e+07	2.37905e+07	2.67262e+07	2.86096e+07	1.51618e+08	2.29197e+08		4.8686e+06	5.74782e+06	6.74973e+06	7.79391e+06	8.95812e+06	6.98073e+07	1.14999e+08		1.12993e+07	2.12381e+07	3.05403e+07	3.45201e+07	3.75677e+07	2.21426e+08	3.44197e+08
	Stillbirths	15652.6	17524.5	20538.6	23973.5	27553.2	31544.5	13458.5	11017	8637.1	7305.81	6760.97	103804	207471	20247.4			Immunization	8.37777e+06	1.32074e+06	1.02737e+06	-768755	-3.86392e+06	-6.97648e+06	-1.7909e+07	-1.2752e+08		1.00918e+07	1.2553e+07	1.53577e+07	1.82806e+07	2.15396e+07	1.53303e+08	2.70592e+08		1.14126e+07	1.35804e+07	1.45889e+07	1.44167e+07	1.45631e+07	1.35394e+08	1.43072e+08
	Neonatal deaths (<1 Mo)	20751	23449	27473	32061	36847	42185	16504	11882	6919	4090	2971	171045	332733	32757			Treatment of Childhood illness	5.78921e+06	4.86425e+06	1.42808e+07	1.90922e+07	1.60971e+07	1.22801e+07	1.24357e+08	1.04536e+08		6.64985e+06	8.0599e+06	9.70817e+06	1.14653e+07	1.33339e+07	9.82852e+07	1.69243e+08		1.15141e+07	2.23407e+07	2.88004e+07	2.75624e+07	2.5614e+07	2.22643e+08	2.73779e+08
	Deaths (1-59 Mo)	64925	72337	84369	98378	113495	129864	42427	31508	24047	19704	16858	547241	957058	93791		HIV/AIDS, TB, and Malaria
	Under 5 Deaths	85676	95786	111842	130439	150342	172049	58931	43390	30966	23794	19829	718286	1289791	126548			Malaria Commodities	4.26364e+06	2.04077e+07	2.47801e+07	2.99889e+07	3.65149e+07	4.40707e+07	2.31467e+08	3.19714e+08		4082578	4772029	5544590	6466653	7591301	7.0492e+07	1.18737e+08		2.44903e+07	2.95521e+07	3.55335e+07	4.29816e+07	5.1662e+07	3.01959e+08	4.38451e+08
	Under 5 Mortality Rate	168.003	165.328	164.711	164.575	165.043	164.975	111.476	86.7448	66.8507	57.8108	51.8048			107.232			Other Malaria Costs	8.94212e+06	2.67987e+07	3.38594e+07	4.24278e+07	5.32745e+07	6.64149e+07	3.21475e+08	4.62381e+08		1.06464e+07	1.24528e+07	1.44834e+07	1.68272e+07	1.9635e+07	1.52878e+08	2.5444e+08		3.74452e+07	4.63122e+07	5.69112e+07	7.01017e+07	8.60499e+07	4.74352e+08	7.16821e+08
	Maternal Mortality Rate	1100	1098.7	1098.7	1098.7	1098.7	1098.7	815.31	676.86	429.85	416.36	413.62			682.34			TB Treatment	1000000	1.02542e+07	7.34038e+06	7.56158e+06	7.82639e+06	9.16043e+06	7.82202e+07	7.71037e+07		1000000	1000000	1000000	1000000	1000000	1.19056e+07	1.45116e+07		1.12542e+07	8.34038e+06	8.56158e+06	8.82639e+06	1.01604e+07	9.01258e+07	9.16152e+07
TB	New Cases	16900	17355.8	17943	18549.9	19177.5	19826.2	15939	10764.5	10038.5	9361.41	9678.09	65075.2	96553.7	9816.05			ART and PMTCT for HIV	8.04221e+06	4.6458e+06	1.1179e+07	1.7065e+07	1.91828e+07	1.91801e+07	61789925	1.3378e+08		1.60285e+07	1.70877e+07	1.67508e+07	1.63369e+07	1.72731e+07	5560510	8.80926e+06		2.06743e+07	2.82668e+07	3.38158e+07	3.55198e+07	3.64532e+07	67350435	142589340
	Deaths (5 and up)	4062	4171.56	4312.68	4458.57	4609.4	4765.33	2446	814	814	813	580.686	32197.4	38644.7	3796.4			Other HIV Costs	0	3.0282e+06	1.01952e+07	1.38855e+07	1.57499e+07	1.56945e+07	6.41348e+07	1.47295e+08		1.48412e+07	1.5822e+07	1.551e+07	1.51268e+07	1.59936e+07	5.17127e+06	8.19261e+06		1.78694e+07	2.60172e+07	2.93954e+07	3.08766e+07	3.16881e+07	6.93061e+07	1.55487e+08
HIV/AIDS	New infections	16874	13480	14175	15416	17553	20451	6740	4530.5	3198	2931.5	2831	15372.4	26130.3	14621.5		Health Systems Costs			2.48086e+08	1.95557e+08	2.21529e+08	2.37972e+08	2.66853e+08	2.16889e+09	2.47213e+09										2.48086e+08	1.95557e+08	2.21529e+08	2.37972e+08	2.66853e+08	2.16889e+09	2.47213e+09
	Deaths	9722	11924	13258	13146	13415	13754	5172.54	3866.05	3100.95	3801.08	4784.92	8777.95	17604	9613.92
TB and HIV	Combined HIV and TB deaths	11965	13971.5	15252	15281.4	15645.8	16075.4	6613.16	4062.45	3399	4005.98	5045	38527	52887.6	11639.8		Total Program Costs		4.16731e+07	7.87666e+07	1.2181e+08	1.60724e+08	1.85214e+08	2.087e+08	1.05379e+09	1.48163e+09		6.93546e+07	7.88472e+07	8.66775e+07	9.51286e+07	1.07469e+08	5.83771e+08	9.86649e+08		1.48121e+08	2.00657e+08	2.47402e+08	2.80342e+08	3.16169e+08	1.63756e+09	2.46828e+09
Total Deaths		118904	133648	155093	178402	203549	231127	83312.7	61855.5	44993.1	36819.8	33218	907396	1.63482e+06	166729			Population	11893711	13248179	14966050	18068543	19245890	19245890	151265158	181484159		13263767	15308063	17832194	20809829	24257214	156200155	212103481		13248179	14966050	16621656	18068543	19245890	151265158	181484159
		0	0	0	0	0	0	0	0	0	0	0						Cost per capita (and average)	3.50379	5.94547	8.13909	8.89524	9.62356	10.8439	6.9665	8.16397		5.22887	5.1507	4.86073	4.57133	4.43038	3.73733	4.65173		11.1805	13.4075	14.8843	15.5155	16.4279	10.8258	13.6005
		0	0	0	0	0	0	0	0	0	0	0					Total Overall Costs (incl HSS)			3.26853e+08	3.17367e+08	3.82253e+08	4.23186e+08	4.75553e+08	3.22267e+09	3.95376e+09		6.93546e+07	7.88472e+07	8.66775e+07	9.51286e+07	1.07469e+08	5.83771e+08	9.86649e+08		3.96207e+08	3.96215e+08	4.6893e+08	5.18314e+08	5.83022e+08	3.80645e+09	4.94041e+09
			Convergence vs. constant coverage					Convergence vs. 2011 baseline										Cost per capita (and average)	0	24.6715	21.2058	21.1557	21.9884	24.7093	21.3048	21.7857		5.22887	5.1507	4.86073	4.57133	4.43038	3.73733	4.65173		29.9065	26.4742	28.212	28.686	30.2933	25.1641	27.2222
Ratios	Percent decline in deaths		2015	2020	2025	2030	2035	2015	2020	2025	2030	2035
	Maternal		0.322966	0.546113	0.77136	0.828737	0.861843	0.231729	0.396435	0.645098	0.694474	0.717825					Ratios	Percent of program costs
	Stillbirths		0.232019	0.463595	0.639722	0.734847	0.785669	0.140173	0.296153	0.448199	0.533252	0.56806						Family planning	0.0240415	0.0129018	0.0300257	0.0477911	0.074001	0.0971079	0.0366631	0.0912135		0.0165173	0.0171466	0.0181508	0.0192502	0.0199507	0.0280387	0.0274899		0.0145947	0.024965	0.0374066	0.0554225	0.0708815	0.0335886	0.0657411
	Neonatal		0.296175	0.567503	0.784193	0.889	0.929572	0.204665	0.427401	0.704934	0.802901	0.8733						Maternal and Newborn	0.102135	0.0816429	0.127168	0.148021	0.144299	0.137084	0.143879	0.154693		0.0701986	0.0728982	0.0778717	0.0819303	0.0833557	0.11958	0.116556		0.0762844	0.105843	0.123444	0.123135	0.118822	0.135217	0.139448
	1-59 months		0.413481	0.626545	0.755565	0.826389	0.870187	0.346523	0.514702	0.629619	0.696511	0.740347						Immunization	0.201036	0.0167678	0.00843419	-0.00478307	-0.020862	-0.0334282	-0.0169948	-0.0860674		0.145511	0.159207	0.177182	0.192167	0.200427	0.262609	0.274254		0.077049	0.0676795	0.0589686	0.0514252	0.0460612	0.0826805	0.0579643
	Under 5		0.384764	0.612042	0.762602	0.841734	0.884748	0.312164	0.493557	0.638569	0.722279	0.768558						Childhood Illness	0.13892	0.0617552	0.117239	0.118789	0.086911	0.0588408	0.11801	0.0705547		0.095882	0.102222	0.112003	0.120524	0.124072	0.168363	0.171534		0.0777343	0.111338	0.116411	0.0983169	0.0810135	0.13596	0.110919
	TB		0.413649	0.811254	0.81743	0.823621	0.878144	0.397834	0.799606	0.799606	0.799852	0.857044						Malaria	0.316889	0.599321	0.481401	0.450566	0.484788	0.529399	0.524718	0.527861		0.212372	0.218458	0.231063	0.244867	0.253342	0.382632	0.378227		0.418141	0.378079	0.373663	0.403375	0.435564	0.474066	0.468048
	HIV		0.566207	0.708399	0.764114	0.716655	0.652107	0.467955	0.60234	0.681037	0.609023	0.507825						TB	0.0239963	0.130184	0.0602609	0.047047	0.0422559	0.0438927	0.0742276	0.0520397		0.0144187	0.0126828	0.011537	0.0105121	0.00930504	0.0203942	0.0147079		0.0759795	0.0415653	0.034606	0.0314843	0.0321361	0.0550366	0.037117
	Q5 annual decline	-0.0478387																HIV	0.192983	0.0974271	0.175472	0.192569	0.188607	0.167104	0.119497	0.189706		0.4451	0.417386	0.372193	0.330749	0.309548	0.0183836	0.0172319		0.260217	0.270531	0.255501	0.23684	0.215522	0.0834513	0.120763
	Percent decline in infections
	TB		0.0816327	0.400073	0.458842	0.511854	0.511854	0.056862	0.363049	0.406008	0.44607	0.427332					Cost benefit (excluding system costs)
	HIV		0.5	0.680388	0.792553	0.832992	0.861572	0.600569	0.73151	0.810478	0.826271	0.832227						Cost per death averted		6493.5	3403.87	2865.28	2538.16	2402.89	3551.56	2418.46
	TFR calc	6.85078e+07	7.63095e+07	86204448	1.04075e+08	1.10856e+08	1.10856e+08	6.96854e+07	6.33064e+07	5.56825e+07	4.67975e+07	4.06088e+07
		2015	2020	2025	2030
	Inflation Factor	1.07249	1.17689	1.29548	1.43214
	Potential excess	5.0278e+06	1.39474e+07	2.56113e+07	4.11087e+07
	1% less enhanced (3/4 of factor)* enh	8.05343e+06	2.6621e+07	5.48264e+07	9.086e+07
	Net effect (savings vs. incr cost)	3.02564e+06	1.26735e+07	2.9215e+07	4.97513e+07

## Sheet: Comoros
Comoros	Adjusted figures	1																						Incremental						Constant Coverage Scenario								Accelerated Uptake Scenario
		Baseline			Constant coverage					Convergence			Events Averted						Baseline	Annual Level					10-year Totals			Annual Level					10-year Totals			Annual Level					10-year Totals
Condition	Events	2011	2015	2020	2025	2030	2035	2015	2020	2025	2030	2035	2016-25	2026-2035	In 2030		Cost	Category	2011	2015	2020	2025	2030	2035	2016-25	2026-2035		2015	2020	2025	2030	2035	2016-25	2026-2035		2015	2020	2025	2030	2035	2016-25	2026-2035
RMNCH	Births	28114	30173	33218	38074	44426	51010	25964	22921	20063	20140	22616	112663	244785	24286		RMNCH
	TFR	4.85	4.85	4.85	4.85	4.85	4.85	4.17	3.35	2.55	2.2	2.2						Family Planning	99660.4	79553.3	205470	386348	546605	664395	1.97622e+06	4.69985e+06		110191	126481	143938	162161	181708	1.56172e+06	2.46598e+06		189744	331951	530287	708766	846103	3.53794e+06	7.16583e+06
	Maternal Deaths	79	84	93	106	124	143	62	30	26	26	29	644	999	98			Maternal and Newborn health	539177	215138	451210	590922	816583	1.20443e+06	3.1449e+06	4.29016e+06		578662	637069	730209	852033	978304	7.92403e+06	1.29911e+07		793801	1.08828e+06	1.32113e+06	1.66862e+06	2.18273e+06	1.10689e+07	1.72813e+07
	Stillbirths	611.734	649.283	714.993	819.035	955.932	1097.52	476.867	336.113	288.47	288.035	323.06	3931.51	6755.68	667.897			Immunization	969279	41047.3	580381	456505	467590	751383	2.306e+06	-2.60301e+06		1.04028e+06	1.14525e+06	1.31268e+06	1.53169e+06	1.75869e+06	1.42449e+07	2.3354e+07		1.08133e+06	1.72563e+06	1.76919e+06	1.99928e+06	2.51008e+06	1.65509e+07	2.0751e+07
	Neonatal deaths (<1 Mo)	904	965	1062	1218	1421	1631	628	327	228	196	199	7582	12429	1225			Treatment of Childhood illness	342521	270552	711242	898156	877891	1.09643e+06	6.00218e+06	6.63034e+06		368864	404262	456545	531166	614812	5.01068e+06	8.11788e+06		639416	1.1155e+06	1.3547e+06	1.40906e+06	1.71124e+06	1.10129e+07	1.47482e+07
	Deaths (1-59 Mo)	1453	1414	1552	1760	2052	2371	999	684	537	481	531	8956	15868	1571		HIV/AIDS, TB, and Malaria
	Under 5 Deaths	2357	2379	2614	2978	3473	4002	1627	1011	765	677	730	16538	28297	2796			Malaria Commodities	248095	908782	1.06365e+06	1.25911e+06	1.48988e+06	1.7536e+06	1.01068e+07	1.28318e+07		278481	322210	371868	426686	486922	4.0246e+06	6.67031e+06		1.18726e+06	1.38586e+06	1.63097e+06	1.91657e+06	2.24052e+06	1.41314e+07	1.95022e+07
	Under 5 Mortality Rate	83.8372	78.8453	78.6923	78.2161	78.1749	78.4552	62.6637	44.108	38.1299	33.6147	32.278			44.5602			Other Malaria Costs	521820	321625	467035	666528	923569	1.2224e+06	3.32574e+06	4.69341e+06		595450	687043	792634	910314	1.03917e+06	8.54933e+06	1.4063e+07		917075	1.15408e+06	1.45916e+06	1.83388e+06	2.26158e+06	1.18751e+07	1.87564e+07
	Maternal Mortality Rate	280	279.71	279.71	279.71	279.71	279.71	238.8	132.72	128.53	127.99	127.77			151.72			TB Treatment	100000	71836.2	27676.5	31567.7	35769.7	56239.2	163581	-92060.9		100000	100000	100000	100000	100000	1.21735e+06	1.50167e+06		171836	127676	131568	135770	156239	1.38093e+06	1.40961e+06
TB	New Cases	255	261.089	268.905	276.955	285.246	293.785	239.775	161.323	149.876	139.242	143.41	974.321	1435.46	146.004			ART and PMTCT for HIV	1961.36	17714.8	46536.4	93954.5	154330	232518	61789925	1.3378e+08		3493.13	5666.54	7985.19	10054.7	11957.7	5560510	8.80926e+06		21207.9	52203	101940	164384	244476	67350435	142589340
	Deaths (5 and up)	60	61.4327	63.2717	65.1658	67.1166	69.1258	49.4126	27.3538	19.9394	13.4396	8.6046	344.274	540.584	53.6771			Other HIV Costs	0	15096.2	42801.6	81220.5	133586	201446	6.41348e+07	1.47295e+08		3234.38	5246.8	7393.7	9309.93	11072	5.17127e+06	8.19261e+06		18330.6	48048.4	88614.2	142896	212518	6.93061e+07	1.55487e+08
HIV/AIDS	New infections	42	69	80	93	106	120	35	25.5	16	14.6667	14	15372.4	26130.3	91.3333		Health Systems Costs			1.57477e+07	1.20675e+07	1.32114e+07	1.38168e+07	1.5454e+07	1.33137e+08	1.43957e+08										1.57477e+07	1.20675e+07	1.32114e+07	1.38168e+07	1.5454e+07	1.33137e+08	1.43957e+08
	Deaths	14	24	38	56	71	84	5.38462	4.42	3.34884	3.81944	5	8777.95	17604	67.1806
TB and HIV	Combined HIV and TB deaths	71	81.9692	97.1661	116.254	132.517	146.918	52.5757	30.4857	22	16.3043	12.852	8617.6	17140.8	116.213		Total Program Costs		2.82252e+06	1.94134e+06	3.59601e+06	4.46431e+06	5.44581e+06	7.18284e+06	1.5295e+08	3.11525e+08		3.07866e+06	3.43323e+06	3.92326e+06	4.53341e+06	5.18264e+06	5.32644e+07	8.61659e+07		5.02e+06	7.02924e+06	8.38757e+06	9.97922e+06	1.23655e+07	2.06215e+08	3.97691e+08
Total Deaths		3118.73	3194.25	3519.16	4019.29	4685.45	5389.44	2218.44	1407.6	1101.47	1007.34	1094.91	29731.1	53192.5	3678.11			Population	765707	840951	923529	1049069	1114571	1114571	9285389	10568175		849416	964071	1095449	1251171	1433812	9792086	12726845		840951	923529	991274	1049069	1114571	9285389	10568175
		0	0	0	0	0	0	0	0	0	0	0						Cost per capita (and average)	3.68616	2.30851	3.89377	4.2555	4.88601	6.44449	16.4721	29.4777		3.62444	3.56118	3.58141	3.62333	3.61459	5.43954	6.7704		5.96943	7.61128	8.4614	9.51245	11.0944	22.2085	37.631
		0	0	0	0	0	0	0	0	0	0	0					Total Overall Costs (incl HSS)			1.7689e+07	1.56635e+07	1.76757e+07	1.92626e+07	2.26369e+07	2.86087e+08	4.55482e+08		3.07866e+06	3.43323e+06	3.92326e+06	4.53341e+06	5.18264e+06	5.32644e+07	8.61659e+07		2.07677e+07	1.90967e+07	2.1599e+07	2.3796e+07	2.78195e+07	3.39351e+08	5.41648e+08
			Convergence vs. constant coverage					Convergence vs. 2011 baseline										Cost per capita (and average)	0	21.0346	16.9605	16.849	17.2825	20.31	30.8104	43.0994		3.62444	3.56118	3.58141	3.62333	3.61459	5.43954	6.7704		24.6955	20.678	21.7891	22.683	24.9599	36.5468	51.2527
Ratios	Percent decline in deaths		2015	2020	2025	2030	2035	2015	2020	2025	2030	2035
	Maternal		0.261905	0.677419	0.754717	0.790323	0.797203	0.21519	0.620253	0.670886	0.670886	0.632911					Ratios	Percent of program costs
	Stillbirths		0.265548	0.529907	0.647793	0.698687	0.705646	0.220466	0.450557	0.528439	0.52915	0.471894						Family planning	0.0353091	0.0409785	0.0571384	0.0865415	0.100372	0.0924975	0.0129207	0.0150866		0.0357919	0.0368403	0.0366885	0.0357703	0.0350608	0.0293201	0.0286189		0.0377977	0.0472244	0.0632229	0.0710242	0.0684246	0.0171566	0.0180186
	Neonatal		0.349223	0.69209	0.812808	0.862069	0.877989	0.30531	0.638274	0.763731	0.783186	0.793782						Maternal and Newborn	0.191027	0.110819	0.125475	0.132366	0.149947	0.167681	0.0205616	0.0137715		0.187959	0.18556	0.186123	0.187945	0.188765	0.148768	0.150769		0.158128	0.154822	0.157511	0.167209	0.176518	0.0536768	0.043454
	1-59 months		0.293494	0.559278	0.694886	0.765595	0.776044	0.312457	0.52925	0.63042	0.668961	0.634549						Immunization	0.34341	0.0211437	0.161396	0.102257	0.0858625	0.104608	0.0150768	-0.0083557		0.337901	0.333578	0.33459	0.337866	0.339343	0.267438	0.271036		0.215404	0.245494	0.21093	0.200344	0.202991	0.0802606	0.0521787
	Under 5		0.316099	0.613236	0.743116	0.805068	0.817591	0.309716	0.571065	0.675435	0.71277	0.690284						Childhood Illness	0.121353	0.139363	0.197787	0.201186	0.161205	0.152646	0.0392427	0.0212835		0.119813	0.11775	0.116369	0.117167	0.118629	0.0940719	0.0942123		0.127374	0.158695	0.161513	0.141199	0.138389	0.0534049	0.0370846
	TB		0.195663	0.567677	0.69402	0.799758	0.875523	0.176457	0.544103	0.667676	0.776007	0.85659						Malaria	0.272776	0.633791	0.425664	0.43134	0.443176	0.414321	0.087823	0.0562563		0.283868	0.293966	0.29682	0.294921	0.294463	0.236066	0.240621		0.419191	0.36134	0.368419	0.375826	0.364086	0.126114	0.0962018
	HIV		0.775641	0.883684	0.940199	0.946205	0.940476	0.615385	0.684286	0.760797	0.727183	0.642857						TB	0.0354294	0.0370033	0.00769645	0.00707113	0.0065683	0.00782965	0.00106951	-0.000295517		0.0324817	0.0291271	0.025489	0.0220584	0.0192952	0.0228548	0.0174277		0.0342303	0.0181636	0.015686	0.0136052	0.0126351	0.00669657	0.00354449
	Q5 annual decline	-0.03899																HIV	0.000694897	0.0169012	0.0248437	0.039239	0.0528693	0.0604167	0.823306	0.902253		0.00218521	0.00317874	0.00391993	0.00427154	0.00444362	0.201481	0.197316		0.0078762	0.0142621	0.0227186	0.030792	0.0369572	0.662691	0.749518
	Percent decline in infections
	TB		0.0816327	0.400073	0.458842	0.511854	0.511854	0.0597039	0.367359	0.412249	0.453954	0.437608					Cost benefit (excluding system costs)
	HIV		0.492754	0.68125	0.827957	0.861635	0.883333	0.166667	0.392857	0.619048	0.650794	0.666667						Cost per death averted		18127.6	7417.98	6057.86	5237.09	5271.1	9622.48	8562.9
	TFR calc	3.71368e+06	4.07861e+06	4.47912e+06	5.08798e+06	5.40567e+06	5.40567e+06	3.50677e+06	3.09382e+06	2.52775e+06	2.30795e+06	2.45206e+06
		2015	2020	2025	2030
	Inflation Factor	1.08856	1.20215	1.3334	1.48107
	Potential excess	272651	694010	1.308e+06	2.18091e+06
	1% less enhanced (3/4 of factor)* enh	333435	1.06569e+06	2.09729e+06	3.60056e+06
	Net effect (savings vs. incr cost)	60783.8	371684	789289	1.41965e+06

[truncated: 38 more sheets: DPRK, DRC, Eritrea, Ethiopia, Guinea, Guinea-Bissau, Haiti, Kenya, Kyrgyzstan, Madagascar, Mali, Malawi, Mauritania, Myanmar, Mozambique, Niger, Nepal, Rwanda, Somalia, Sierra Leone …]
